# Supplementary material for: Transcriptomic Analysis of Muscle Satellite Cell Regulation on Intramuscular Preadipocyte Differentiation in Tan Sheep
Source: Int J Mol Sci. 2025 Apr 5;26(7):3414. doi: 10.3390/ijms26073414 (PMC11989785; doi:10.3390/ijms26073414)
Supplement: Supplementary file 1 [file ijms-26-03414-s001.zip]

Archive with 5 entries (4 files):
- Supplementary Table/
- Supplementary Table/Table S1 Summary of sample sequencing data quality.xlsx
- Supplementary Table/Table S2 enrichment analysis results of upregulated and downregulated differentially expressed genes.xlsx
- Supplementary Table/Table S3 Ligand-receptor pairs mediating autocrine or paracrine cellular crosstalk of IMAdCs and SMSCs.xlsx
- Supplementary1 Figure.docx
