# Supplementary material for: Transcriptomic Analysis of Muscle Satellite Cell Regulation on Intramuscular Preadipocyte Differentiation in Tan Sheep
Source: Int J Mol Sci. 2025 Apr 5;26(7):3414. doi: 10.3390/ijms26073414 (PMC11989785; doi:10.3390/ijms26073414)
Supplement: Supplementary file 1 [file ijms-26-03414-s001.zip › Supplementary Table/Table S1 Summary of sample sequencing data quality.xlsx]

## Sheet: Sheet1
Summary of sample sequencing data quality
Sample	Raw Reads	Clean Reads	Error Rate	Q20/％	Q30/％	GC Content/％
IMAdCs2_1	42641996	40188786	0.0003	0.9546	0.8928	0.469
IMAdCs2_2	58268304	55330280	0.0003	0.9606	0.9042	0.4684
IMAdCs2_3	36319936	34632230	0.0003	0.9544	0.8915	0.4693
CO_IMAdCs2_1	37073974	35061872	0.0003	0.9457	0.8782	0.4646
CO_IMAdCs2_2	36849722	34703690	0.0003	0.9491	0.8853	0.4646
CO_IMAdCs2_3	74199508	70331216	0.0003	0.9492	0.882	0.4592
SMSCs2_1	65598864	64592976	0.0005	0.9154	0.8211	0.4439
SMSCs2_2	47012424	44981814	0.0003	0.9481	0.8816	0.4573
SMSCs2_3	233038520	221427728	0.0003	0.9612	0.9109	0.4573
CO_SMSCs2_1	84630306	77844574	0.0004	0.9282	0.8602	0.4192
CO_SMSCs2_2	81321768	73116180	0.0004	0.9193	0.848	0.4123
CO_SMSCs2_3	33772404	31970356	0.0003	0.9511	0.8863	0.4579
