# Supplementary material for: Transcriptomic Analysis of Muscle Satellite Cell Regulation on Intramuscular Preadipocyte Differentiation in Tan Sheep
Source: Int J Mol Sci. 2025 Apr 5;26(7):3414. doi: 10.3390/ijms26073414 (PMC11989785; doi:10.3390/ijms26073414)
Supplement: Supplementary file 1 [file ijms-26-03414-s001.zip › Supplementary Table/Table S2 enrichment analysis results of upregulated and downregulated differentially expressed genes.xlsx]

## Sheet: Sheet1
GO enrichment analysis results of upregulated differentially expressed genes in the IMAdCs2 vs CO_IMAdCs2
GO_accession	Description	Term_type	P-Value	DEG_item	DEG_list	Bg_item	Bg_list	Gene_names
GO:0003824	catalytic activity	molecular_function	1.8615e-11	331	733	8341	22400	ENSOARG00000021147,ENSOARG00000004138,ENSOARG00000002028,ENSOARG00000002090,ENSOARG00000020397,ENSOARG00000005235,ENSOARG00000001055,ENSOARG00000014923,ENSOARG00000017552,ENSOARG00000002733,ENSOARG00000018587,Novel06138,ENSOARG00000009553,ENSOARG00000003337,ENSOARG00000004211,ENSOARG00000010995,ENSOARG00000008061,ENSOARG00000004046,ENSOARG00000016925,ENSOARG00000007012,ENSOARG00000007547,Novel023…
GO:0016491	oxidoreductase activity	molecular_function	4.2475e-09	89	733	1557	22400	ENSOARG00000008415,ENSOARG00000002391,ENSOARG00000003467,Novel15447,ENSOARG00000018038,ENSOARG00000013670,ENSOARG00000008372,ENSOARG00000003271,Novel14147,ENSOARG00000003683,ENSOARG00000017982,ENSOARG00000009427,ENSOARG00000011789,ENSOARG00000010008,ENSOARG00000012437,ENSOARG00000010953,ENSOARG00000000033,ENSOARG00000015394,ENSOARG00000000940,ENSOARG00000018848,ENSOARG00000001167,ENSOARG000000093…
GO:0009056	catabolic process	biological_process	7.3669e-09	45	733	563	22400	Novel02396,ENSOARG00000017342,ENSOARG00000011016,ENSOARG00000007547,ENSOARG00000015415,ENSOARG00000011864,ENSOARG00000000038,Novel14147,ENSOARG00000017348,ENSOARG00000015095,ENSOARG00000006877,ENSOARG00000018886,ENSOARG00000008236,ENSOARG00000012053,ENSOARG00000012026,ENSOARG00000011920,ENSOARG00000016079,ENSOARG00000006454,ENSOARG00000011589,ENSOARG00000021009,ENSOARG00000003421,ENSOARG000000174…
GO:1901575	organic substance catabolic process	biological_process	1.7017e-07	38	733	479	22400	ENSOARG00000016920,ENSOARG00000017617,ENSOARG00000007700,ENSOARG00000008104,ENSOARG00000003835,ENSOARG00000019380,ENSOARG00000004143,ENSOARG00000005131,ENSOARG00000010640,ENSOARG00000019300,ENSOARG00000017675,ENSOARG00000003023,ENSOARG00000000484,ENSOARG00000012128,ENSOARG00000007429,ENSOARG00000019705,ENSOARG00000017348,ENSOARG00000018886,ENSOARG00000015095,ENSOARG00000008236,ENSOARG00000012053,…
GO:0005975	carbohydrate metabolic process	biological_process	2.0255e-07	39	733	544	22400	ENSOARG00000021147,ENSOARG00000010640,ENSOARG00000006093,ENSOARG00000017047,ENSOARG00000004143,ENSOARG00000009664,ENSOARG00000003068,ENSOARG00000019237,ENSOARG00000012128,ENSOARG00000000484,ENSOARG00000019300,ENSOARG00000011864,ENSOARG00000007012,ENSOARG00000009602,ENSOARG00000001591,ENSOARG00000002920,ENSOARG00000015415,ENSOARG00000009826,ENSOARG00000021079,ENSOARG00000004700,ENSOARG00000009101,…
GO:0055114	oxidation-reduction process	biological_process	2.5158e-07	75	733	1387	22400	ENSOARG00000000317,ENSOARG00000009602,ENSOARG00000010994,ENSOARG00000000769,ENSOARG00000003742,ENSOARG00000010575,ENSOARG00000013647,ENSOARG00000018886,ENSOARG00000008236,ENSOARG00000002999,ENSOARG00000001702,ENSOARG00000018980,ENSOARG00000001765,ENSOARG00000015003,ENSOARG00000017960,ENSOARG00000018405,ENSOARG00000013937,ENSOARG00000014760,ENSOARG00000002028,ENSOARG00000017047,ENSOARG00000002185,…
GO:0046034	ATP metabolic process	biological_process	2.1401e-06	21	733	196	22400	ENSOARG00000005495,ENSOARG00000000022,ENSOARG00000015367,ENSOARG00000000484,ENSOARG00000005993,ENSOARG00000015187,ENSOARG00000012773,ENSOARG00000020533,ENSOARG00000001680,ENSOARG00000019300,ENSOARG00000018803,ENSOARG00000014760,ENSOARG00000003683,ENSOARG00000011864,ENSOARG00000004143,ENSOARG00000009042,ENSOARG00000019607,ENSOARG00000005560,ENSOARG00000011397,ENSOARG00000018886,ENSOARG00000016080
GO:0044281	small molecule metabolic process	biological_process	2.4756e-06	53	733	928	22400	ENSOARG00000006004,ENSOARG00000014137,ENSOARG00000014198,ENSOARG00000011397,ENSOARG00000014923,ENSOARG00000016080,ENSOARG00000021147,ENSOARG00000011136,ENSOARG00000004143,ENSOARG00000000484,ENSOARG00000015187,ENSOARG00000005993,ENSOARG00000006209,ENSOARG00000018680,ENSOARG00000007894,ENSOARG00000020533,ENSOARG00000019300,ENSOARG00000000858,ENSOARG00000003022,ENSOARG00000019237,ENSOARG00000011112,…
GO:0044248	cellular catabolic process	biological_process	2.95e-06	31	733	402	22400	ENSOARG00000011920,ENSOARG00000016079,ENSOARG00000006329,ENSOARG00000021009,ENSOARG00000003421,ENSOARG00000007429,ENSOARG00000019705,ENSOARG00000013802,ENSOARG00000017409,ENSOARG00000003467,ENSOARG00000011861,ENSOARG00000003023,ENSOARG00000017675,ENSOARG00000007547,ENSOARG00000019380,Novel02396,ENSOARG00000003835,ENSOARG00000017342,ENSOARG00000011016,ENSOARG00000000038,ENSOARG00000005131,Novel141…
GO:0009055	electron transfer activity	molecular_function	9.1716e-06	26	733	290	22400	ENSOARG00000009508,Novel15447,ENSOARG00000007720,ENSOARG00000011278,ENSOARG00000005993,Novel12226,ENSOARG00000025169,ENSOARG00000004046,ENSOARG00000012290,ENSOARG00000010995,ENSOARG00000002849,ENSOARG00000000035,ENSOARG00000007504,ENSOARG00000010953,ENSOARG00000004471,ENSOARG00000001167,ENSOARG00000017265,ENSOARG00000007446,ENSOARG00000019454,ENSOARG00000001273,ENSOARG00000018038,ENSOARG000000159…
GO:0032787	monocarboxylic acid metabolic process	biological_process	1.4632e-05	14	733	129	22400	ENSOARG00000006004,ENSOARG00000012053,ENSOARG00000009300,ENSOARG00000000484,ENSOARG00000018680,ENSOARG00000018886,ENSOARG00000008236,ENSOARG00000013937,ENSOARG00000018803,ENSOARG00000019300,ENSOARG00000011112,ENSOARG00000004539,ENSOARG00000011864,ENSOARG00000004143
GO:0006096	glycolytic process	biological_process	2.2978e-05	6	733	22	22400	ENSOARG00000011864,ENSOARG00000000484,ENSOARG00000004143,ENSOARG00000019300,ENSOARG00000018803,ENSOARG00000018886
GO:0006165	nucleoside diphosphate phosphorylation	biological_process	2.2978e-05	6	733	22	22400	ENSOARG00000011864,ENSOARG00000000484,ENSOARG00000018803,ENSOARG00000019300,ENSOARG00000004143,ENSOARG00000018886
GO:0006757	ATP generation from ADP	biological_process	2.2978e-05	6	733	22	22400	ENSOARG00000018886,ENSOARG00000018803,ENSOARG00000019300,ENSOARG00000004143,ENSOARG00000000484,ENSOARG00000011864
GO:0009132	nucleoside diphosphate metabolic process	biological_process	2.2978e-05	6	733	22	22400	ENSOARG00000011864,ENSOARG00000000484,ENSOARG00000018803,ENSOARG00000019300,ENSOARG00000004143,ENSOARG00000018886
GO:0009135	purine nucleoside diphosphate metabolic process	biological_process	2.2978e-05	6	733	22	22400	ENSOARG00000011864,ENSOARG00000000484,ENSOARG00000019300,ENSOARG00000004143,ENSOARG00000018803,ENSOARG00000018886
GO:0009179	purine ribonucleoside diphosphate metabolic process	biological_process	2.2978e-05	6	733	22	22400	ENSOARG00000011864,ENSOARG00000000484,ENSOARG00000018803,ENSOARG00000019300,ENSOARG00000004143,ENSOARG00000018886
GO:0009185	ribonucleoside diphosphate metabolic process	biological_process	2.2978e-05	6	733	22	22400	ENSOARG00000019300,ENSOARG00000004143,ENSOARG00000018803,ENSOARG00000018886,ENSOARG00000011864,ENSOARG00000000484
GO:0046031	ADP metabolic process	biological_process	2.2978e-05	6	733	22	22400	ENSOARG00000018886,ENSOARG00000018803,ENSOARG00000019300,ENSOARG00000004143,ENSOARG00000000484,ENSOARG00000011864
GO:0046939	nucleotide phosphorylation	biological_process	2.2978e-05	6	733	22	22400	ENSOARG00000011864,ENSOARG00000000484,ENSOARG00000018803,ENSOARG00000019300,ENSOARG00000004143,ENSOARG00000018886
GO:0006090	pyruvate metabolic process	biological_process	2.7815e-05	6	733	23	22400	ENSOARG00000018886,ENSOARG00000019300,ENSOARG00000004143,ENSOARG00000018803,ENSOARG00000000484,ENSOARG00000011864
GO:0007033	vacuole organization	biological_process	2.9188e-05	6	733	17	22400	ENSOARG00000006877,ENSOARG00000016079,ENSOARG00000011016,ENSOARG00000011861,ENSOARG00000021009,ENSOARG00000003896
GO:0009150	purine ribonucleotide metabolic process	biological_process	6.4859e-05	18	733	209	22400	ENSOARG00000004143,ENSOARG00000011864,ENSOARG00000018886,ENSOARG00000016080,ENSOARG00000009042,ENSOARG00000019607,ENSOARG00000011397,ENSOARG00000000022,ENSOARG00000015367,ENSOARG00000012773,ENSOARG00000020533,ENSOARG00000019300,ENSOARG00000001680,ENSOARG00000000858,ENSOARG00000018803,ENSOARG00000000484,ENSOARG00000015187,ENSOARG00000005993
GO:0043436	oxoacid metabolic process	biological_process	6.8688e-05	27	733	430	22400	Novel14147,ENSOARG00000011864,ENSOARG00000004539,Novel07651,ENSOARG00000004143,ENSOARG00000000769,ENSOARG00000008372,ENSOARG00000011322,ENSOARG00000014137,ENSOARG00000010575,ENSOARG00000014198,ENSOARG00000012053,ENSOARG00000009300,ENSOARG00000006004,ENSOARG00000003442,ENSOARG00000008236,ENSOARG00000018886,ENSOARG00000019705,ENSOARG00000011112,ENSOARG00000018680,ENSOARG00000000484,ENSOARG000000062…
GO:0009259	ribonucleotide metabolic process	biological_process	8.3551e-05	18	733	212	22400	ENSOARG00000011864,ENSOARG00000004143,ENSOARG00000009042,ENSOARG00000019607,ENSOARG00000011397,ENSOARG00000018886,ENSOARG00000016080,ENSOARG00000000022,ENSOARG00000015367,ENSOARG00000000484,ENSOARG00000005993,ENSOARG00000015187,ENSOARG00000012773,ENSOARG00000020533,ENSOARG00000019300,ENSOARG00000001680,ENSOARG00000000858,ENSOARG00000018803
GO:0019693	ribose phosphate metabolic process	biological_process	8.3551e-05	18	733	212	22400	ENSOARG00000011864,ENSOARG00000004143,ENSOARG00000019607,ENSOARG00000011397,ENSOARG00000009042,ENSOARG00000016080,ENSOARG00000018886,ENSOARG00000000022,ENSOARG00000015367,ENSOARG00000000484,ENSOARG00000015187,ENSOARG00000005993,ENSOARG00000019300,ENSOARG00000001680,ENSOARG00000000858,ENSOARG00000018803,ENSOARG00000012773,ENSOARG00000020533
GO:0006082	organic acid metabolic process	biological_process	8.6008e-05	27	733	436	22400	ENSOARG00000019300,ENSOARG00000013937,ENSOARG00000003022,ENSOARG00000018803,ENSOARG00000007894,ENSOARG00000018680,ENSOARG00000000484,ENSOARG00000006209,ENSOARG00000019705,ENSOARG00000011112,ENSOARG00000003442,ENSOARG00000008236,ENSOARG00000018886,ENSOARG00000014137,ENSOARG00000010575,ENSOARG00000014198,ENSOARG00000012053,ENSOARG00000009300,ENSOARG00000006004,ENSOARG00000004143,Novel07651,ENSOARG0…
GO:0006163	purine nucleotide metabolic process	biological_process	8.9377e-05	18	733	214	22400	ENSOARG00000016080,ENSOARG00000018886,ENSOARG00000019607,ENSOARG00000011397,ENSOARG00000009042,ENSOARG00000004143,ENSOARG00000011864,ENSOARG00000000858,ENSOARG00000019300,ENSOARG00000001680,ENSOARG00000018803,ENSOARG00000012773,ENSOARG00000020533,ENSOARG00000000484,ENSOARG00000005993,ENSOARG00000015187,ENSOARG00000000022,ENSOARG00000015367
GO:0016209	antioxidant activity	molecular_function	9.109e-05	11	733	78	22400	ENSOARG00000004523,ENSOARG00000018038,ENSOARG00000017982,ENSOARG00000018566,ENSOARG00000008415,ENSOARG00000011789,ENSOARG00000001784,ENSOARG00000001702,ENSOARG00000007929,ENSOARG00000018848,ENSOARG00000011060
GO:0016627	oxidoreductase activity, acting on the CH-CH group of donors	molecular_function	9.2338e-05	11	733	95	22400	ENSOARG00000012053,ENSOARG00000000940,ENSOARG00000014137,ENSOARG00000016920,ENSOARG00000007894,ENSOARG00000013647,ENSOARG00000010008,ENSOARG00000012705,ENSOARG00000012581,ENSOARG00000008372,ENSOARG00000005352
GO:0000045	autophagosome assembly	biological_process	9.2435e-05	5	733	12	22400	ENSOARG00000011861,ENSOARG00000021009,ENSOARG00000016079,ENSOARG00000011016,ENSOARG00000006877
GO:0016236	macroautophagy	biological_process	9.2435e-05	5	733	12	22400	ENSOARG00000016079,ENSOARG00000011016,ENSOARG00000006877,ENSOARG00000011861,ENSOARG00000021009
GO:1905037	autophagosome organization	biological_process	9.2435e-05	5	733	12	22400	ENSOARG00000006877,ENSOARG00000011016,ENSOARG00000016079,ENSOARG00000021009,ENSOARG00000011861
GO:0005739	mitochondrion	cellular_component	0.00010891	38	733	572	22400	ENSOARG00000014760,ENSOARG00000004946,Novel15447,ENSOARG00000005848,ENSOARG00000013705,ENSOARG00000008781,ENSOARG00000005560,ENSOARG00000019607,ENSOARG00000009042,ENSOARG00000013670,ENSOARG00000007547,ENSOARG00000013441,ENSOARG00000003683,ENSOARG00000002951,ENSOARG00000009786,ENSOARG00000003022,ENSOARG00000020533,ENSOARG00000009882,ENSOARG00000012290,ENSOARG00000015187,ENSOARG00000006209,ENSOARG0…
GO:0072521	purine-containing compound metabolic process	biological_process	0.00011312	18	733	218	22400	ENSOARG00000016080,ENSOARG00000018886,ENSOARG00000019607,ENSOARG00000011397,ENSOARG00000009042,ENSOARG00000004143,ENSOARG00000011864,ENSOARG00000018803,ENSOARG00000019300,ENSOARG00000001680,ENSOARG00000000858,ENSOARG00000020533,ENSOARG00000012773,ENSOARG00000015187,ENSOARG00000005993,ENSOARG00000000484,ENSOARG00000015367,ENSOARG00000000022
GO:0008191	metalloendopeptidase inhibitor activity	molecular_function	0.00012473	5	733	15	22400	ENSOARG00000003264,ENSOARG00000006310,ENSOARG00000013157,ENSOARG00000011322,ENSOARG00000000344
GO:0004315	3-oxoacyl-[acyl-carrier-protein] synthase activity	molecular_function	0.00014876	4	733	10	22400	ENSOARG00000004539,ENSOARG00000018680,ENSOARG00000006004,ENSOARG00000011112
GO:0019752	carboxylic acid metabolic process	biological_process	0.00015199	26	733	426	22400	ENSOARG00000018680,ENSOARG00000006209,ENSOARG00000000484,ENSOARG00000013937,ENSOARG00000018803,ENSOARG00000003022,ENSOARG00000019300,ENSOARG00000007894,ENSOARG00000019705,ENSOARG00000011112,ENSOARG00000014198,ENSOARG00000014137,ENSOARG00000006004,ENSOARG00000009300,ENSOARG00000012053,ENSOARG00000003442,ENSOARG00000018886,ENSOARG00000008236,ENSOARG00000004539,ENSOARG00000011864,Novel14147,ENSOARG0…
GO:0003924	GTPase activity	molecular_function	0.00016614	34	733	485	22400	ENSOARG00000013860,ENSOARG00000013565,ENSOARG00000008124,ENSOARG00000005884,ENSOARG00000011626,ENSOARG00000020020,ENSOARG00000018084,ENSOARG00000020827,ENSOARG00000002207,ENSOARG00000007547,ENSOARG00000000977,ENSOARG00000016072,ENSOARG00000013273,ENSOARG00000002762,ENSOARG00000016449,ENSOARG00000006511,ENSOARG00000001739,ENSOARG00000016046,ENSOARG00000002665,ENSOARG00000012603,ENSOARG00000003801,…
GO:1901135	carbohydrate derivative metabolic process	biological_process	0.00018201	34	733	599	22400	ENSOARG00000021171,ENSOARG00000004143,ENSOARG00000002028,ENSOARG00000014923,ENSOARG00000016080,ENSOARG00000005235,ENSOARG00000011397,ENSOARG00000015367,ENSOARG00000000022,Novel15503,ENSOARG00000020533,ENSOARG00000005127,ENSOARG00000019300,ENSOARG00000000858,ENSOARG00000015187,ENSOARG00000005993,ENSOARG00000000484,ENSOARG00000011864,ENSOARG00000018886,ENSOARG00000008236,ENSOARG00000009042,ENSOARG0…
GO:0005737	cytoplasm	cellular_component	0.00018835	86	733	1908	22400	ENSOARG00000021147,ENSOARG00000003896,ENSOARG00000017001,ENSOARG00000021171,ENSOARG00000013049,Novel02792,ENSOARG00000008758,ENSOARG00000014483,ENSOARG00000007700,ENSOARG00000016831,ENSOARG00000002087,ENSOARG00000016080,ENSOARG00000005090,ENSOARG00000007154,ENSOARG00000005495,ENSOARG00000018644,ENSOARG00000009683,ENSOARG00000015378,ENSOARG00000015367,ENSOARG00000025181,ENSOARG00000005993,ENSOARG0…
GO:0004312	fatty acid synthase activity	molecular_function	0.00019564	4	733	11	22400	ENSOARG00000004539,ENSOARG00000018680,ENSOARG00000006004,ENSOARG00000011112
GO:0003860	3-hydroxyisobutyryl-CoA hydrolase activity	molecular_function	0.00023327	5	733	19	22400	ENSOARG00000005848,ENSOARG00000000369,ENSOARG00000007696,ENSOARG00000018036,ENSOARG00000005825
GO:0016289	CoA hydrolase activity	molecular_function	0.00023327	5	733	19	22400	ENSOARG00000007696,ENSOARG00000005825,ENSOARG00000018036,ENSOARG00000005848,ENSOARG00000000369
GO:0019637	organophosphate metabolic process	biological_process	0.00026771	31	733	525	22400	ENSOARG00000007826,ENSOARG00000003337,ENSOARG00000015367,Novel15503,ENSOARG00000000022,ENSOARG00000005127,ENSOARG00000020533,Novel04713,ENSOARG00000016452,ENSOARG00000012773,ENSOARG00000018803,ENSOARG00000013937,ENSOARG00000000858,ENSOARG00000019300,ENSOARG00000001680,ENSOARG00000005993,ENSOARG00000015187,ENSOARG00000000484,ENSOARG00000000609,ENSOARG00000018357,ENSOARG00000004143,ENSOARG000000118…
GO:0016052	carbohydrate catabolic process	biological_process	0.00027497	11	733	80	22400	ENSOARG00000000484,ENSOARG00000018803,ENSOARG00000019300,ENSOARG00000018886,ENSOARG00000011864,ENSOARG00000011589,ENSOARG00000010640,ENSOARG00000011920,ENSOARG00000012128,ENSOARG00000004143,ENSOARG00000015415
GO:0016787	hydrolase activity	molecular_function	0.00027748	138	733	3592	22400	ENSOARG00000011920,ENSOARG00000009016,ENSOARG00000016046,ENSOARG00000001739,ENSOARG00000009493,Novel02972,ENSOARG00000002983,ENSOARG00000002762,ENSOARG00000016449,ENSOARG00000000977,ENSOARG00000016072,ENSOARG00000001591,ENSOARG00000013432,ENSOARG00000015143,ENSOARG00000007094,ENSOARG00000018035,ENSOARG00000020827,ENSOARG00000018084,ENSOARG00000007785,ENSOARG00000017348,ENSOARG00000016970,ENSOARG0…
GO:0031090	organelle membrane	cellular_component	0.00034621	49	733	950	22400	ENSOARG00000003896,ENSOARG00000017001,ENSOARG00000003386,ENSOARG00000015712,ENSOARG00000011136,ENSOARG00000002090,ENSOARG00000013049,ENSOARG00000021171,ENSOARG00000011397,ENSOARG00000020455,ENSOARG00000014483,ENSOARG00000008758,ENSOARG00000016080,ENSOARG00000013450,ENSOARG00000005843,ENSOARG00000007420,ENSOARG00000017493,ENSOARG00000007010,ENSOARG00000002991,ENSOARG00000005495,ENSOARG00000025181,…
GO:0016790	thiolester hydrolase activity	molecular_function	0.00041108	5	733	21	22400	ENSOARG00000007696,ENSOARG00000018036,ENSOARG00000005825,ENSOARG00000005848,ENSOARG00000000369
GO:0005740	mitochondrial envelope	cellular_component	0.00042206	29	733	417	22400	ENSOARG00000013705,ENSOARG00000005495,ENSOARG00000017493,ENSOARG00000015367,ENSOARG00000015187,ENSOARG00000012394,ENSOARG00000005848,Novel15447,ENSOARG00000012290,ENSOARG00000020533,ENSOARG00000009882,ENSOARG00000014760,ENSOARG00000009786,ENSOARG00000003683,ENSOARG00000003386,ENSOARG00000017001,ENSOARG00000007547,Novel02792,ENSOARG00000013670,ENSOARG00000008758,ENSOARG00000009042,ENSOARG000000204…
GO:0016667	oxidoreductase activity, acting on a sulfur group of donors	molecular_function	0.00042482	10	733	69	22400	ENSOARG00000018848,ENSOARG00000002999,ENSOARG00000002391,ENSOARG00000019634,ENSOARG00000019705,ENSOARG00000007504,ENSOARG00000009427,ENSOARG00000001273,ENSOARG00000018038,ENSOARG00000007446
GO:0004807	triose-phosphate isomerase activity	molecular_function	0.00046998	3	733	4	22400	ENSOARG00000005428,ENSOARG00000012053,ENSOARG00000003075
GO:0009117	nucleotide metabolic process	biological_process	0.00047384	19	733	265	22400	ENSOARG00000004143,ENSOARG00000011864,ENSOARG00000016080,ENSOARG00000018886,ENSOARG00000011397,ENSOARG00000019607,ENSOARG00000009042,ENSOARG00000015367,ENSOARG00000000022,Novel15503,ENSOARG00000018803,ENSOARG00000000858,ENSOARG00000019300,ENSOARG00000001680,ENSOARG00000020533,ENSOARG00000012773,ENSOARG00000005993,ENSOARG00000015187,ENSOARG00000000484
GO:1901565	organonitrogen compound catabolic process	biological_process	0.00052524	17	733	219	22400	ENSOARG00000007429,ENSOARG00000019705,ENSOARG00000003421,ENSOARG00000017409,ENSOARG00000013802,ENSOARG00000003023,ENSOARG00000003467,ENSOARG00000017342,Novel02396,ENSOARG00000019380,Novel14147,ENSOARG00000000038,ENSOARG00000005131,ENSOARG00000016920,ENSOARG00000017617,ENSOARG00000012026,ENSOARG00000008104
GO:0006753	nucleoside phosphate metabolic process	biological_process	0.00063466	19	733	270	22400	ENSOARG00000011864,ENSOARG00000004143,ENSOARG00000009042,ENSOARG00000011397,ENSOARG00000019607,ENSOARG00000018886,ENSOARG00000016080,ENSOARG00000000022,Novel15503,ENSOARG00000015367,ENSOARG00000000484,ENSOARG00000015187,ENSOARG00000005993,ENSOARG00000012773,ENSOARG00000020533,ENSOARG00000019300,ENSOARG00000001680,ENSOARG00000000858,ENSOARG00000018803
GO:0016628	oxidoreductase activity, acting on the CH-CH group of donors, NAD or NADP as acceptor	molecular_function	0.00082121	5	733	24	22400	ENSOARG00000008372,ENSOARG00000007894,ENSOARG00000016920,ENSOARG00000014137,ENSOARG00000012581
GO:0006778	porphyrin-containing compound metabolic process	biological_process	0.0008611	7	733	55	22400	ENSOARG00000010422,ENSOARG00000008104,ENSOARG00000012026,ENSOARG00000002185,ENSOARG00000006209,ENSOARG00000003467,ENSOARG00000016920
GO:0031966	mitochondrial membrane	cellular_component	0.0008929	26	733	382	22400	ENSOARG00000005848,Novel15447,ENSOARG00000012394,ENSOARG00000015187,ENSOARG00000012290,ENSOARG00000020533,ENSOARG00000009882,ENSOARG00000014760,ENSOARG00000005495,ENSOARG00000013705,ENSOARG00000017493,ENSOARG00000015367,ENSOARG00000014483,ENSOARG00000009042,ENSOARG00000020455,ENSOARG00000008758,ENSOARG00000019607,ENSOARG00000005560,ENSOARG00000008781,ENSOARG00000011397,ENSOARG00000016080,ENSOARG0…
GO:0031967	organelle envelope	cellular_component	0.0010334	29	733	451	22400	ENSOARG00000013705,ENSOARG00000005495,ENSOARG00000017493,ENSOARG00000015367,ENSOARG00000015187,ENSOARG00000012394,ENSOARG00000005848,Novel15447,ENSOARG00000012290,ENSOARG00000009882,ENSOARG00000020533,ENSOARG00000009786,ENSOARG00000014760,ENSOARG00000003683,ENSOARG00000003386,ENSOARG00000017001,ENSOARG00000007547,ENSOARG00000013670,Novel02792,ENSOARG00000008758,ENSOARG00000020455,ENSOARG000000090…
GO:0003785	actin monomer binding	molecular_function	0.0010579	4	733	12	22400	Novel09762,ENSOARG00000026777,Novel14798,ENSOARG00000003793
GO:0006790	sulfur compound metabolic process	biological_process	0.001095	8	733	77	22400	ENSOARG00000014198,ENSOARG00000006209,ENSOARG00000001884,ENSOARG00000003442,ENSOARG00000017409,ENSOARG00000019705,ENSOARG00000018011,ENSOARG00000019804
GO:0045158	electron transporter, transferring electrons within cytochrome b6/f complex of photosystem II activity	molecular_function	0.001361	3	733	9	22400	ENSOARG00000004046,Novel12226,ENSOARG00000005993
GO:0070069	cytochrome complex	cellular_component	0.0014234	6	733	38	22400	ENSOARG00000012290,ENSOARG00000004046,ENSOARG00000005560,ENSOARG00000005495,ENSOARG00000005993,Novel12226
GO:0006787	porphyrin-containing compound catabolic process	biological_process	0.0014308	4	733	15	22400	ENSOARG00000016920,ENSOARG00000012026,ENSOARG00000008104,ENSOARG00000003467
GO:0033015	tetrapyrrole catabolic process	biological_process	0.0014308	4	733	15	22400	ENSOARG00000003467,ENSOARG00000012026,ENSOARG00000008104,ENSOARG00000016920
GO:0055086	nucleobase-containing small molecule metabolic process	biological_process	0.0014741	21	733	326	22400	ENSOARG00000016081,Novel15503,ENSOARG00000000022,ENSOARG00000015367,ENSOARG00000000484,ENSOARG00000015187,ENSOARG00000005993,ENSOARG00000019300,ENSOARG00000001680,ENSOARG00000000858,ENSOARG00000018803,ENSOARG00000012773,ENSOARG00000020533,ENSOARG00000011864,ENSOARG00000004143,ENSOARG00000019607,ENSOARG00000011397,ENSOARG00000009042,ENSOARG00000016080,ENSOARG00000014923,ENSOARG00000018886
GO:0046700	heterocycle catabolic process	biological_process	0.0016062	10	733	112	22400	ENSOARG00000017348,ENSOARG00000015095,ENSOARG00000017675,ENSOARG00000003023,ENSOARG00000016920,ENSOARG00000003467,ENSOARG00000008104,ENSOARG00000012026,ENSOARG00000007700,Novel14147
GO:0003872	6-phosphofructokinase activity	molecular_function	0.0017685	2	733	4	22400	ENSOARG00000019300,ENSOARG00000011864
GO:0008218	bioluminescence	biological_process	0.0018215	3	733	10	22400	ENSOARG00000012705,ENSOARG00000004654,ENSOARG00000000940
GO:0031975	envelope	cellular_component	0.001852	29	733	474	22400	ENSOARG00000012290,Novel15447,ENSOARG00000005848,ENSOARG00000015187,ENSOARG00000012394,ENSOARG00000014760,ENSOARG00000009786,ENSOARG00000009882,ENSOARG00000020533,ENSOARG00000017493,ENSOARG00000005495,ENSOARG00000013705,ENSOARG00000015367,ENSOARG00000008781,ENSOARG00000005560,ENSOARG00000019607,ENSOARG00000011397,ENSOARG00000009042,ENSOARG00000014483,ENSOARG00000020455,ENSOARG00000008758,ENSOARG0…
GO:0051536	iron-sulfur cluster binding	molecular_function	0.0020857	11	733	133	22400	ENSOARG00000019454,ENSOARG00000015003,ENSOARG00000017265,ENSOARG00000011589,ENSOARG00000018011,ENSOARG00000019804,ENSOARG00000009677,ENSOARG00000010953,ENSOARG00000013296,ENSOARG00000004471,ENSOARG00000011278
GO:0051540	metal cluster binding	molecular_function	0.0020857	11	733	133	22400	ENSOARG00000010953,ENSOARG00000004471,ENSOARG00000011278,ENSOARG00000013296,ENSOARG00000017265,ENSOARG00000015003,ENSOARG00000019454,ENSOARG00000009677,ENSOARG00000019804,ENSOARG00000018011,ENSOARG00000011589
GO:1901361	organic cyclic compound catabolic process	biological_process	0.002124	10	733	117	22400	Novel14147,ENSOARG00000017348,ENSOARG00000015095,ENSOARG00000017675,ENSOARG00000003023,ENSOARG00000016920,ENSOARG00000003467,ENSOARG00000007700,ENSOARG00000008104,ENSOARG00000012026
GO:0006631	fatty acid metabolic process	biological_process	0.0022021	8	733	80	22400	ENSOARG00000006004,ENSOARG00000009300,ENSOARG00000012053,ENSOARG00000018680,ENSOARG00000008236,ENSOARG00000013937,ENSOARG00000011112,ENSOARG00000004539
GO:0004298	threonine-type endopeptidase activity	molecular_function	0.0022826	5	733	23	22400	ENSOARG00000005131,ENSOARG00000007429,Novel02396,ENSOARG00000019380,ENSOARG00000017342
GO:0070003	threonine-type peptidase activity	molecular_function	0.0022826	5	733	23	22400	ENSOARG00000005131,ENSOARG00000007429,Novel02396,ENSOARG00000019380,ENSOARG00000017342
GO:0044270	cellular nitrogen compound catabolic process	biological_process	0.0023895	10	733	120	22400	ENSOARG00000017348,ENSOARG00000015095,ENSOARG00000003023,ENSOARG00000017675,ENSOARG00000016920,ENSOARG00000012026,ENSOARG00000008104,ENSOARG00000007700,ENSOARG00000003467,Novel14147
GO:0008152	metabolic process	biological_process	0.0024081	337	733	9671	22400	ENSOARG00000010575,ENSOARG00000008586,ENSOARG00000009320,ENSOARG00000001717,ENSOARG00000001702,ENSOARG00000013647,ENSOARG00000020782,ENSOARG00000015933,ENSOARG00000008236,ENSOARG00000020460,ENSOARG00000007657,ENSOARG00000009097,ENSOARG00000020791,ENSOARG00000000769,ENSOARG00000016594,ENSOARG00000017347,ENSOARG00000009602,ENSOARG00000000609,ENSOARG00000012754,ENSOARG00000006012,ENSOARG00000004912,…
GO:0008443	phosphofructokinase activity	molecular_function	0.002555	5	733	28	22400	ENSOARG00000013565,ENSOARG00000006511,ENSOARG00000008124,ENSOARG00000019300,ENSOARG00000011864
GO:0004560	alpha-L-fucosidase activity	molecular_function	0.0030617	2	733	3	22400	ENSOARG00000007012,ENSOARG00000001591
GO:0015928	fucosidase activity	molecular_function	0.0030617	2	733	3	22400	ENSOARG00000007012,ENSOARG00000001591
GO:0004129	cytochrome-c oxidase activity	molecular_function	0.0032558	9	733	83	22400	ENSOARG00000012290,ENSOARG00000010995,ENSOARG00000007720,Novel15447,ENSOARG00000001167,ENSOARG00000009508,ENSOARG00000004138,ENSOARG00000002849,ENSOARG00000013670
GO:0016675	oxidoreductase activity, acting on a heme group of donors	molecular_function	0.0032558	9	733	83	22400	ENSOARG00000004138,ENSOARG00000002849,ENSOARG00000013670,ENSOARG00000001167,Novel15447,ENSOARG00000007720,ENSOARG00000012290,ENSOARG00000010995,ENSOARG00000009508
GO:0016676	oxidoreductase activity, acting on a heme group of donors, oxygen as acceptor	molecular_function	0.0032558	9	733	83	22400	ENSOARG00000013670,ENSOARG00000002849,ENSOARG00000004138,ENSOARG00000009508,ENSOARG00000007720,Novel15447,ENSOARG00000001167,ENSOARG00000012290,ENSOARG00000010995
GO:0008238	exopeptidase activity	molecular_function	0.0034395	10	733	146	22400	ENSOARG00000003092,ENSOARG00000004434,ENSOARG00000007785,ENSOARG00000006985,ENSOARG00000014760,ENSOARG00000003421,ENSOARG00000002862,ENSOARG00000003257,ENSOARG00000017792,ENSOARG00000010615
GO:0016817	hydrolase activity, acting on acid anhydrides	molecular_function	0.0034615	46	733	1010	22400	ENSOARG00000012603,ENSOARG00000002665,ENSOARG00000016046,ENSOARG00000001739,ENSOARG00000014638,ENSOARG00000016449,ENSOARG00000006511,ENSOARG00000008160,ENSOARG00000009493,ENSOARG00000002762,Novel02972,ENSOARG00000013273,ENSOARG00000016072,ENSOARG00000000977,ENSOARG00000007547,ENSOARG00000002207,ENSOARG00000018084,ENSOARG00000020827,ENSOARG00000020020,ENSOARG00000011626,ENSOARG00000008124,ENSOARG0…
GO:0050662	obsolete coenzyme binding	molecular_function	0.0035299	7	733	53	22400	ENSOARG00000014137,ENSOARG00000008420,ENSOARG00000008965,ENSOARG00000013804,ENSOARG00000017409,ENSOARG00000019263,ENSOARG00000008372
GO:0016853	isomerase activity	molecular_function	0.0037541	19	733	334	22400	ENSOARG00000015274,ENSOARG00000013106,ENSOARG00000012053,ENSOARG00000010579,ENSOARG00000008586,Novel00268,ENSOARG00000002920,ENSOARG00000009826,ENSOARG00000020698,ENSOARG00000007318,ENSOARG00000005428,ENSOARG00000012489,ENSOARG00000008160,ENSOARG00000003022,ENSOARG00000012272,ENSOARG00000003075,ENSOARG00000018587,ENSOARG00000011589,ENSOARG00000013940
GO:0005743	mitochondrial inner membrane	cellular_component	0.0037548	19	733	285	22400	Novel15447,ENSOARG00000005848,ENSOARG00000015187,ENSOARG00000012394,ENSOARG00000012290,ENSOARG00000020533,ENSOARG00000014760,ENSOARG00000005495,ENSOARG00000015367,ENSOARG00000009042,ENSOARG00000014483,ENSOARG00000011397,ENSOARG00000005560,ENSOARG00000008781,ENSOARG00000019607,ENSOARG00000016080,ENSOARG00000013450,ENSOARG00000003683,ENSOARG00000017001
GO:0046149	pigment catabolic process	biological_process	0.0039299	3	733	9	22400	ENSOARG00000012026,ENSOARG00000008104,ENSOARG00000016920
GO:0016818	hydrolase activity, acting on acid anhydrides, in phosphorus-containing anhydrides	molecular_function	0.0043844	44	733	965	22400	ENSOARG00000013860,ENSOARG00000013565,ENSOARG00000008124,ENSOARG00000005884,ENSOARG00000018084,ENSOARG00000020827,ENSOARG00000020020,ENSOARG00000011626,ENSOARG00000007547,ENSOARG00000002207,ENSOARG00000013273,ENSOARG00000000977,ENSOARG00000016072,ENSOARG00000016449,ENSOARG00000006511,ENSOARG00000009493,Novel02972,ENSOARG00000002762,ENSOARG00000016046,ENSOARG00000014638,ENSOARG00000001739,ENSOARG0…
GO:0019866	organelle inner membrane	cellular_component	0.0047869	19	733	291	22400	ENSOARG00000016080,ENSOARG00000013450,ENSOARG00000011397,ENSOARG00000005560,ENSOARG00000008781,ENSOARG00000019607,ENSOARG00000014483,ENSOARG00000009042,ENSOARG00000017001,ENSOARG00000003683,ENSOARG00000014760,ENSOARG00000020533,ENSOARG00000012290,ENSOARG00000005848,Novel15447,ENSOARG00000015187,ENSOARG00000012394,ENSOARG00000015367,ENSOARG00000005495
GO:0000096	sulfur amino acid metabolic process	biological_process	0.0048629	4	733	30	22400	ENSOARG00000003442,ENSOARG00000006209,ENSOARG00000019705,ENSOARG00000014198
GO:0006754	ATP biosynthetic process	biological_process	0.004907	11	733	133	22400	ENSOARG00000011397,ENSOARG00000019607,ENSOARG00000015187,ENSOARG00000005993,ENSOARG00000009042,ENSOARG00000001680,ENSOARG00000016080,ENSOARG00000020533,ENSOARG00000012773,ENSOARG00000015367,ENSOARG00000000022
GO:0009142	nucleoside triphosphate biosynthetic process	biological_process	0.004907	11	733	133	22400	ENSOARG00000000022,ENSOARG00000015367,ENSOARG00000009042,ENSOARG00000005993,ENSOARG00000015187,ENSOARG00000011397,ENSOARG00000019607,ENSOARG00000012773,ENSOARG00000020533,ENSOARG00000001680,ENSOARG00000016080
GO:0009144	purine nucleoside triphosphate metabolic process	biological_process	0.004907	11	733	133	22400	ENSOARG00000020533,ENSOARG00000012773,ENSOARG00000001680,ENSOARG00000016080,ENSOARG00000005993,ENSOARG00000015187,ENSOARG00000009042,ENSOARG00000019607,ENSOARG00000011397,ENSOARG00000015367,ENSOARG00000000022
GO:0009145	purine nucleoside triphosphate biosynthetic process	biological_process	0.004907	11	733	133	22400	ENSOARG00000015367,ENSOARG00000000022,ENSOARG00000001680,ENSOARG00000016080,ENSOARG00000020533,ENSOARG00000012773,ENSOARG00000011397,ENSOARG00000019607,ENSOARG00000005993,ENSOARG00000015187,ENSOARG00000009042
GO:0009199	ribonucleoside triphosphate metabolic process	biological_process	0.004907	11	733	133	22400	ENSOARG00000009042,ENSOARG00000015187,ENSOARG00000005993,ENSOARG00000011397,ENSOARG00000019607,ENSOARG00000012773,ENSOARG00000020533,ENSOARG00000001680,ENSOARG00000016080,ENSOARG00000000022,ENSOARG00000015367
GO:0009201	ribonucleoside triphosphate biosynthetic process	biological_process	0.004907	11	733	133	22400	ENSOARG00000001680,ENSOARG00000016080,ENSOARG00000020533,ENSOARG00000012773,ENSOARG00000011397,ENSOARG00000019607,ENSOARG00000015187,ENSOARG00000005993,ENSOARG00000009042,ENSOARG00000015367,ENSOARG00000000022
GO:0009205	purine ribonucleoside triphosphate metabolic process	biological_process	0.004907	11	733	133	22400	ENSOARG00000001680,ENSOARG00000016080,ENSOARG00000020533,ENSOARG00000012773,ENSOARG00000019607,ENSOARG00000011397,ENSOARG00000005993,ENSOARG00000015187,ENSOARG00000009042,ENSOARG00000015367,ENSOARG00000000022
GO:0009206	purine ribonucleoside triphosphate biosynthetic process	biological_process	0.004907	11	733	133	22400	ENSOARG00000019607,ENSOARG00000011397,ENSOARG00000015187,ENSOARG00000005993,ENSOARG00000009042,ENSOARG00000001680,ENSOARG00000016080,ENSOARG00000020533,ENSOARG00000012773,ENSOARG00000015367,ENSOARG00000000022
GO:0016798	hydrolase activity, acting on glycosyl bonds	molecular_function	0.0050464	18	733	309	22400	ENSOARG00000015124,ENSOARG00000015237,ENSOARG00000016844,ENSOARG00000004593,ENSOARG00000011920,ENSOARG00000012128,ENSOARG00000006824,ENSOARG00000011854,ENSOARG00000004700,ENSOARG00000009101,ENSOARG00000001591,ENSOARG00000015415,ENSOARG00000009602,ENSOARG00000009664,ENSOARG00000017047,ENSOARG00000007012,ENSOARG00000010640,ENSOARG00000021147
GO:0004177	aminopeptidase activity	molecular_function	0.0051511	5	733	41	22400	ENSOARG00000007785,ENSOARG00000017792,ENSOARG00000014760,ENSOARG00000003421,ENSOARG00000004434
GO:0019200	carbohydrate kinase activity	molecular_function	0.0053532	5	733	33	22400	ENSOARG00000019300,ENSOARG00000013565,ENSOARG00000008124,ENSOARG00000006511,ENSOARG00000011864
GO:0016462	pyrophosphatase activity	molecular_function	0.0054234	43	733	946	22400	ENSOARG00000013565,ENSOARG00000005884,ENSOARG00000008124,ENSOARG00000013860,ENSOARG00000002207,ENSOARG00000007547,ENSOARG00000011626,ENSOARG00000020020,ENSOARG00000018084,ENSOARG00000020827,ENSOARG00000002762,Novel02972,ENSOARG00000009493,ENSOARG00000016449,ENSOARG00000006511,ENSOARG00000016072,ENSOARG00000000977,ENSOARG00000013273,ENSOARG00000002665,ENSOARG00000012603,ENSOARG00000001739,ENSOARG0…
GO:0019439	aromatic compound catabolic process	biological_process	0.0054738	9	733	114	22400	ENSOARG00000015095,ENSOARG00000017348,ENSOARG00000003467,ENSOARG00000008104,ENSOARG00000007700,ENSOARG00000012026,ENSOARG00000017675,ENSOARG00000016920,Novel14147
GO:0015171	amino acid transmembrane transporter activity	molecular_function	0.0057335	3	733	18	22400	ENSOARG00000006080,Novel02286,Novel01969
GO:0030414	peptidase inhibitor activity	molecular_function	0.0059262	15	733	189	22400	ENSOARG00000013157,ENSOARG00000004139,ENSOARG00000006202,ENSOARG00000007209,ENSOARG00000004832,ENSOARG00000004202,ENSOARG00000011322,ENSOARG00000006310,ENSOARG00000004969,ENSOARG00000001346,ENSOARG00000003264,ENSOARG00000018798,ENSOARG00000000344,ENSOARG00000004130,ENSOARG00000010574
GO:0061134	peptidase regulator activity	molecular_function	0.0059262	15	733	189	22400	ENSOARG00000018798,ENSOARG00000001346,ENSOARG00000006310,ENSOARG00000003264,ENSOARG00000004969,ENSOARG00000000344,ENSOARG00000010574,ENSOARG00000004130,ENSOARG00000013157,ENSOARG00000004832,ENSOARG00000007209,ENSOARG00000004139,ENSOARG00000006202,ENSOARG00000011322,ENSOARG00000004202
GO:0005839	proteasome core complex	cellular_component	0.0060554	5	733	32	22400	ENSOARG00000017342,ENSOARG00000019380,Novel02396,ENSOARG00000007429,ENSOARG00000005131
GO:0017111	nucleoside-triphosphatase activity	molecular_function	0.0062519	42	733	927	22400	ENSOARG00000001739,ENSOARG00000016046,ENSOARG00000002665,ENSOARG00000012603,ENSOARG00000000977,ENSOARG00000016072,ENSOARG00000013273,ENSOARG00000002762,Novel02972,ENSOARG00000009493,ENSOARG00000006511,ENSOARG00000016449,ENSOARG00000011626,ENSOARG00000020020,ENSOARG00000018084,ENSOARG00000020827,ENSOARG00000002207,ENSOARG00000007547,ENSOARG00000013860,ENSOARG00000013565,ENSOARG00000008124,ENSOARG0…
GO:0098800	inner mitochondrial membrane protein complex	cellular_component	0.0063445	15	733	218	22400	ENSOARG00000020533,ENSOARG00000013450,ENSOARG00000014760,ENSOARG00000016080,ENSOARG00000015187,ENSOARG00000009042,ENSOARG00000014483,ENSOARG00000005848,ENSOARG00000019607,ENSOARG00000005560,ENSOARG00000011397,ENSOARG00000012290,ENSOARG00000015367,ENSOARG00000005495,ENSOARG00000017001
GO:0008839	4-hydroxy-tetrahydrodipicolinate reductase	molecular_function	0.0064496	3	733	11	22400	ENSOARG00000008372,ENSOARG00000007894,ENSOARG00000014137
GO:0009085	lysine biosynthetic process	biological_process	0.0064496	3	733	11	22400	ENSOARG00000007894,ENSOARG00000008372,ENSOARG00000014137
GO:0009089	lysine biosynthetic process via diaminopimelate	biological_process	0.0064496	3	733	11	22400	ENSOARG00000014137,ENSOARG00000008372,ENSOARG00000007894
GO:0046451	diaminopimelate metabolic process	biological_process	0.0064496	3	733	11	22400	ENSOARG00000014137,ENSOARG00000007894,ENSOARG00000008372
GO:0016684	oxidoreductase activity, acting on peroxide as acceptor	molecular_function	0.006637	6	733	47	22400	ENSOARG00000007929,ENSOARG00000011060,ENSOARG00000018566,ENSOARG00000011789,ENSOARG00000001784,ENSOARG00000001702
GO:0009141	nucleoside triphosphate metabolic process	biological_process	0.0067461	11	733	138	22400	ENSOARG00000012773,ENSOARG00000020533,ENSOARG00000001680,ENSOARG00000016080,ENSOARG00000009042,ENSOARG00000005993,ENSOARG00000015187,ENSOARG00000019607,ENSOARG00000011397,ENSOARG00000000022,ENSOARG00000015367
GO:0044265	cellular macromolecule catabolic process	biological_process	0.0070064	13	733	193	22400	ENSOARG00000005131,ENSOARG00000000038,ENSOARG00000007429,ENSOARG00000003421,ENSOARG00000017342,Novel02396,ENSOARG00000019380,ENSOARG00000017617,ENSOARG00000017675,ENSOARG00000007700,ENSOARG00000017348,ENSOARG00000015095,ENSOARG00000013802
GO:0045259	proton-transporting ATP synthase complex	cellular_component	0.0071683	10	733	120	22400	ENSOARG00000015367,ENSOARG00000000022,ENSOARG00000001680,ENSOARG00000016080,ENSOARG00000020533,ENSOARG00000019607,ENSOARG00000011397,ENSOARG00000015187,ENSOARG00000005993,ENSOARG00000009042
GO:0006629	lipid metabolic process	biological_process	0.0072805	30	733	623	22400	ENSOARG00000001725,ENSOARG00000008236,ENSOARG00000000772,ENSOARG00000003542,ENSOARG00000008586,ENSOARG00000006004,ENSOARG00000008104,ENSOARG00000012008,ENSOARG00000009300,ENSOARG00000012026,ENSOARG00000003182,ENSOARG00000012053,ENSOARG00000018357,ENSOARG00000014193,ENSOARG00000011136,ENSOARG00000015632,ENSOARG00000005352,ENSOARG00000009097,ENSOARG00000004539,ENSOARG00000005127,ENSOARG00000016452,…
GO:0006553	lysine metabolic process	biological_process	0.0074692	3	733	12	22400	ENSOARG00000014137,ENSOARG00000007894,ENSOARG00000008372
GO:0005092	GDP-dissociation inhibitor activity	molecular_function	0.0075725	3	733	14	22400	ENSOARG00000011544,ENSOARG00000004623,ENSOARG00000020698
GO:0009057	macromolecule catabolic process	biological_process	0.0076518	18	733	296	22400	ENSOARG00000003421,ENSOARG00000007429,ENSOARG00000011920,ENSOARG00000012128,ENSOARG00000017675,ENSOARG00000013802,ENSOARG00000010640,ENSOARG00000005131,ENSOARG00000000038,ENSOARG00000015415,ENSOARG00000003835,Novel02396,ENSOARG00000019380,ENSOARG00000017342,ENSOARG00000007700,ENSOARG00000017617,ENSOARG00000015095,ENSOARG00000017348
GO:0015035	protein disulfide oxidoreductase activity	molecular_function	0.0080639	6	733	40	22400	ENSOARG00000009427,ENSOARG00000018848,ENSOARG00000007504,ENSOARG00000007446,ENSOARG00000001273,ENSOARG00000018038
GO:0015036	disulfide oxidoreductase activity	molecular_function	0.0080639	6	733	40	22400	ENSOARG00000007504,ENSOARG00000018848,ENSOARG00000009427,ENSOARG00000001273,ENSOARG00000018038,ENSOARG00000007446
GO:0015985	energy coupled proton transport, down electrochemical gradient	biological_process	0.0081235	10	733	121	22400	ENSOARG00000000022,ENSOARG00000011397,ENSOARG00000019607,ENSOARG00000009042,ENSOARG00000005993,ENSOARG00000015187,ENSOARG00000001680,ENSOARG00000016080,ENSOARG00000012773,ENSOARG00000020533
GO:0015986	ATP synthesis coupled proton transport	biological_process	0.0081235	10	733	121	22400	ENSOARG00000012773,ENSOARG00000020533,ENSOARG00000001680,ENSOARG00000016080,ENSOARG00000009042,ENSOARG00000005993,ENSOARG00000015187,ENSOARG00000011397,ENSOARG00000019607,ENSOARG00000000022
GO:0005094	Rho GDP-dissociation inhibitor activity	molecular_function	0.008463	2	733	4	22400	ENSOARG00000020698,ENSOARG00000011544
GO:0015078	proton transmembrane transporter activity	molecular_function	0.0093246	22	733	385	22400	ENSOARG00000019607,ENSOARG00000011397,ENSOARG00000009042,ENSOARG00000001167,ENSOARG00000016393,ENSOARG00000016080,ENSOARG00000004138,ENSOARG00000013670,ENSOARG00000006653,ENSOARG00000010995,ENSOARG00000012290,ENSOARG00000005993,ENSOARG00000015187,Novel15447,ENSOARG00000007720,ENSOARG00000001680,ENSOARG00000020533,ENSOARG00000009508,ENSOARG00000012773,ENSOARG00000004031,ENSOARG00000002849,ENSOARG0…
GO:0009152	purine ribonucleotide biosynthetic process	biological_process	0.0096937	12	733	182	22400	ENSOARG00000000022,ENSOARG00000015367,ENSOARG00000000858,ENSOARG00000001680,ENSOARG00000016080,ENSOARG00000012773,ENSOARG00000020533,ENSOARG00000011397,ENSOARG00000019607,ENSOARG00000009042,ENSOARG00000005993,ENSOARG00000015187
GO:0016861	intramolecular oxidoreductase activity, interconverting aldoses and ketoses	molecular_function	0.0098213	4	733	26	22400	ENSOARG00000003075,ENSOARG00000012053,ENSOARG00000005428,ENSOARG00000002920
GO:0051273	beta-glucan metabolic process	biological_process	0.0099605	3	733	17	22400	Novel02656,ENSOARG00000011920,ENSOARG00000004936
GO:0016866	intramolecular transferase activity	molecular_function	0.010203	5	733	47	22400	ENSOARG00000011589,ENSOARG00000010579,ENSOARG00000013106,ENSOARG00000007318,ENSOARG00000009826
GO:0048193	Golgi vesicle transport	biological_process	0.010232	13	733	203	22400	ENSOARG00000018311,ENSOARG00000018644,ENSOARG00000021171,ENSOARG00000020460,ENSOARG00000013640,ENSOARG00000007420,ENSOARG00000011341,ENSOARG00000003628,ENSOARG00000010725,ENSOARG00000020533,Novel00068,ENSOARG00000019607,ENSOARG00000002962
GO:0004332	fructose-bisphosphate aldolase activity	molecular_function	0.01035	2	733	6	22400	ENSOARG00000000484,ENSOARG00000004143
GO:0031683	G-protein beta/gamma-subunit complex binding	molecular_function	0.010407	10	733	100	22400	ENSOARG00000001039,ENSOARG00000004002,ENSOARG00000008124,ENSOARG00000013565,ENSOARG00000006511,ENSOARG00000005884,ENSOARG00000006149,ENSOARG00000017552,ENSOARG00000019244,ENSOARG00000019632
GO:0003995	acyl-CoA dehydrogenase activity	molecular_function	0.011171	2	733	7	22400	ENSOARG00000000940,ENSOARG00000012705
GO:0009260	ribonucleotide biosynthetic process	biological_process	0.011445	12	733	185	22400	ENSOARG00000000022,ENSOARG00000015367,ENSOARG00000019607,ENSOARG00000011397,ENSOARG00000009042,ENSOARG00000005993,ENSOARG00000015187,ENSOARG00000016080,ENSOARG00000001680,ENSOARG00000000858,ENSOARG00000012773,ENSOARG00000020533
GO:0046390	ribose phosphate biosynthetic process	biological_process	0.011445	12	733	185	22400	ENSOARG00000015367,ENSOARG00000000022,ENSOARG00000001680,ENSOARG00000000858,ENSOARG00000016080,ENSOARG00000020533,ENSOARG00000012773,ENSOARG00000019607,ENSOARG00000011397,ENSOARG00000015187,ENSOARG00000005993,ENSOARG00000009042
GO:0006164	purine nucleotide biosynthetic process	biological_process	0.011953	12	733	187	22400	ENSOARG00000000022,ENSOARG00000015367,ENSOARG00000009042,ENSOARG00000015187,ENSOARG00000005993,ENSOARG00000011397,ENSOARG00000019607,ENSOARG00000012773,ENSOARG00000020533,ENSOARG00000001680,ENSOARG00000000858,ENSOARG00000016080
GO:0033013	tetrapyrrole metabolic process	biological_process	0.012466	9	733	129	22400	ENSOARG00000011550,ENSOARG00000010422,ENSOARG00000016920,ENSOARG00000012026,ENSOARG00000008104,ENSOARG00000002185,ENSOARG00000006209,ENSOARG00000003467,ENSOARG00000009320
GO:0009066	aspartate family amino acid metabolic process	biological_process	0.013128	4	733	35	22400	ENSOARG00000014137,ENSOARG00000003442,ENSOARG00000007894,ENSOARG00000008372
GO:0015996	chlorophyll catabolic process	biological_process	0.01328	2	733	5	22400	ENSOARG00000012026,ENSOARG00000008104
GO:0047746	chlorophyllase activity	molecular_function	0.01328	2	733	5	22400	ENSOARG00000008104,ENSOARG00000012026
GO:0006914	autophagy	biological_process	0.013389	7	733	79	22400	ENSOARG00000011861,ENSOARG00000021009,ENSOARG00000006329,ENSOARG00000007547,ENSOARG00000006877,ENSOARG00000016079,ENSOARG00000011016
GO:0061919	process utilizing autophagic mechanism	biological_process	0.013389	7	733	79	22400	ENSOARG00000011861,ENSOARG00000006329,ENSOARG00000021009,ENSOARG00000007547,ENSOARG00000006877,ENSOARG00000016079,ENSOARG00000011016
GO:0005746	mitochondrial respirasome	cellular_component	0.013568	6	733	65	22400	ENSOARG00000005560,ENSOARG00000012290,ENSOARG00000005495,Novel15447,ENSOARG00000013450,ENSOARG00000014760
GO:0006888	endoplasmic reticulum to Golgi vesicle-mediated transport	biological_process	0.013741	6	733	62	22400	ENSOARG00000013640,ENSOARG00000007420,ENSOARG00000011341,ENSOARG00000018311,ENSOARG00000003628,ENSOARG00000018644
GO:0004656	procollagen-proline 4-dioxygenase activity	molecular_function	0.013769	2	733	7	22400	ENSOARG00000015394,ENSOARG00000009683
GO:0019798	procollagen-proline dioxygenase activity	molecular_function	0.013769	2	733	7	22400	ENSOARG00000015394,ENSOARG00000009683
GO:0031543	peptidyl-proline dioxygenase activity	molecular_function	0.013769	2	733	7	22400	ENSOARG00000009683,ENSOARG00000015394
GO:0031545	peptidyl-proline 4-dioxygenase activity	molecular_function	0.013769	2	733	7	22400	ENSOARG00000015394,ENSOARG00000009683
GO:0072522	purine-containing compound biosynthetic process	biological_process	0.013922	12	733	191	22400	ENSOARG00000000022,ENSOARG00000015367,ENSOARG00000012773,ENSOARG00000020533,ENSOARG00000016080,ENSOARG00000001680,ENSOARG00000000858,ENSOARG00000009042,ENSOARG00000015187,ENSOARG00000005993,ENSOARG00000019607,ENSOARG00000011397
GO:0045263	proton-transporting ATP synthase complex, coupling factor F(o)	cellular_component	0.014025	8	733	94	22400	ENSOARG00000019607,ENSOARG00000011397,ENSOARG00000015187,ENSOARG00000005993,ENSOARG00000009042,ENSOARG00000001680,ENSOARG00000020533,ENSOARG00000000022
GO:0008137	NADH dehydrogenase (ubiquinone) activity	molecular_function	0.015009	6	733	55	22400	ENSOARG00000005352,ENSOARG00000015952,ENSOARG00000019454,ENSOARG00000015378,ENSOARG00000000033,ENSOARG00000003683
GO:0050136	NADH dehydrogenase (quinone) activity	molecular_function	0.015009	6	733	55	22400	ENSOARG00000005352,ENSOARG00000015952,ENSOARG00000019454,ENSOARG00000015378,ENSOARG00000000033,ENSOARG00000003683
GO:0004806	triglyceride lipase activity	molecular_function	0.015523	2	733	10	22400	ENSOARG00000006454,Novel12226
GO:1901137	carbohydrate derivative biosynthetic process	biological_process	0.015729	22	733	469	22400	ENSOARG00000000609,ENSOARG00000015187,ENSOARG00000005993,ENSOARG00000016716,ENSOARG00000001680,ENSOARG00000000858,ENSOARG00000012773,ENSOARG00000005127,ENSOARG00000020533,ENSOARG00000013704,Novel15503,ENSOARG00000000022,ENSOARG00000015367,ENSOARG00000007826,ENSOARG00000019607,ENSOARG00000011397,ENSOARG00000000369,ENSOARG00000005235,ENSOARG00000009042,ENSOARG00000016080,ENSOARG00000014923,ENSOARG0…
GO:0007015	actin filament organization	biological_process	0.015822	7	733	67	22400	ENSOARG00000019607,Novel14798,Novel09762,ENSOARG00000026777,ENSOARG00000002017,ENSOARG00000019712,ENSOARG00000003793
GO:0030145	manganese ion binding	molecular_function	0.016046	4	733	43	22400	ENSOARG00000011589,Novel03484,ENSOARG00000004434,ENSOARG00000017792
GO:0005484	SNAP receptor activity	molecular_function	0.016124	4	733	24	22400	ENSOARG00000020460,ENSOARG00000021171,ENSOARG00000020533,ENSOARG00000010725
GO:1901564	organonitrogen compound metabolic process	biological_process	0.016308	148	733	3982	22400	ENSOARG00000000369,ENSOARG00000006310,ENSOARG00000009042,ENSOARG00000012026,ENSOARG00000016970,ENSOARG00000003442,ENSOARG00000002624,ENSOARG00000007785,ENSOARG00000009732,ENSOARG00000018084,ENSOARG00000018035,Novel14147,ENSOARG00000008372,ENSOARG00000010117,ENSOARG00000017409,ENSOARG00000002391,ENSOARG00000014198,Novel00315,ENSOARG00000020455,ENSOARG00000004556,ENSOARG00000010014,ENSOARG000000041…
GO:0000175	3-5-exoribonuclease activity	molecular_function	0.016613	3	733	24	22400	ENSOARG00000015095,ENSOARG00000017348,ENSOARG00000007700
GO:0004535	poly(A)-specific ribonuclease activity	molecular_function	0.016613	3	733	24	22400	ENSOARG00000015095,ENSOARG00000017348,ENSOARG00000007700
GO:0004883	glucocorticoid receptor activity	molecular_function	0.017029	1	733	1	22400	ENSOARG00000002045
GO:0031958	corticosteroid receptor signaling pathway	biological_process	0.017029	1	733	1	22400	ENSOARG00000002045
GO:0031960	response to corticosteroid	biological_process	0.017029	1	733	1	22400	ENSOARG00000002045
GO:0042921	glucocorticoid receptor signaling pathway	biological_process	0.017029	1	733	1	22400	ENSOARG00000002045
GO:0043402	glucocorticoid mediated signaling pathway	biological_process	0.017029	1	733	1	22400	ENSOARG00000002045
GO:0051384	response to glucocorticoid	biological_process	0.017029	1	733	1	22400	ENSOARG00000002045
GO:0071384	cellular response to corticosteroid stimulus	biological_process	0.017029	1	733	1	22400	ENSOARG00000002045
GO:0071385	cellular response to glucocorticoid stimulus	biological_process	0.017029	1	733	1	22400	ENSOARG00000002045
GO:0015179	L-amino acid transmembrane transporter activity	molecular_function	0.017697	2	733	11	22400	Novel02286,Novel01969
GO:0015562	efflux transmembrane transporter activity	molecular_function	0.017697	2	733	11	22400	Novel01969,Novel02286
GO:0034639	L-amino acid efflux transmembrane transporter activity	molecular_function	0.017697	2	733	11	22400	Novel02286,Novel01969
GO:0004476	mannose-6-phosphate isomerase activity	molecular_function	0.017844	1	733	1	22400	ENSOARG00000002920
GO:0016868	intramolecular transferase activity, phosphotransferases	molecular_function	0.017961	3	733	18	22400	ENSOARG00000011589,ENSOARG00000009826,ENSOARG00000013106
GO:0004532	exoribonuclease activity	molecular_function	0.018048	3	733	25	22400	ENSOARG00000007700,ENSOARG00000017348,ENSOARG00000015095
GO:0016896	exoribonuclease activity, producing 5-phosphomonoesters	molecular_function	0.018048	3	733	25	22400	ENSOARG00000017348,ENSOARG00000015095,ENSOARG00000007700
GO:0090407	organophosphate biosynthetic process	biological_process	0.01831	19	733	385	22400	ENSOARG00000001680,ENSOARG00000000858,Novel04713,ENSOARG00000012773,ENSOARG00000005127,ENSOARG00000020533,ENSOARG00000000609,ENSOARG00000005993,ENSOARG00000015187,ENSOARG00000000022,Novel15503,ENSOARG00000003337,ENSOARG00000015367,ENSOARG00000007826,ENSOARG00000016080,ENSOARG00000019607,ENSOARG00000011397,ENSOARG00000009042,ENSOARG00000018357
GO:0030674	protein-macromolecule adaptor activity	molecular_function	0.019274	6	733	63	22400	ENSOARG00000010725,ENSOARG00000011341,ENSOARG00000021171,ENSOARG00000020533,ENSOARG00000020460,ENSOARG00000003780
GO:0004857	enzyme inhibitor activity	molecular_function	0.019747	19	733	331	22400	ENSOARG00000006202,ENSOARG00000004832,ENSOARG00000007209,ENSOARG00000013157,ENSOARG00000020730,ENSOARG00000003022,ENSOARG00000000344,ENSOARG00000001346,ENSOARG00000004969,ENSOARG00000003264,ENSOARG00000018798,ENSOARG00000015871,ENSOARG00000004139,ENSOARG00000014083,ENSOARG00000004202,ENSOARG00000011322,ENSOARG00000010574,ENSOARG00000004130,ENSOARG00000006310
GO:0016298	lipase activity	molecular_function	0.019763	6	733	77	22400	ENSOARG00000005131,ENSOARG00000020776,Novel12226,ENSOARG00000000772,ENSOARG00000003542,ENSOARG00000006454
GO:0000502	proteasome complex	cellular_component	0.019804	5	733	48	22400	ENSOARG00000017342,ENSOARG00000019380,Novel02396,ENSOARG00000007429,ENSOARG00000005131
GO:1905369	endopeptidase complex	cellular_component	0.019804	5	733	48	22400	ENSOARG00000017342,Novel02396,ENSOARG00000019380,ENSOARG00000007429,ENSOARG00000005131
GO:0031365	N-terminal protein amino acid modification	biological_process	0.020064	2	733	8	22400	ENSOARG00000015933,Novel11264
GO:0016053	organic acid biosynthetic process	biological_process	0.020701	9	733	131	22400	ENSOARG00000011112,ENSOARG00000004539,ENSOARG00000011322,ENSOARG00000008372,Novel07651,ENSOARG00000006004,ENSOARG00000014137,ENSOARG00000018680,ENSOARG00000007894
GO:0046394	carboxylic acid biosynthetic process	biological_process	0.020701	9	733	131	22400	ENSOARG00000006004,ENSOARG00000018680,ENSOARG00000014137,ENSOARG00000007894,ENSOARG00000011112,ENSOARG00000004539,ENSOARG00000008372,ENSOARG00000011322,Novel07651
GO:0060090	molecular adaptor activity	molecular_function	0.020733	6	733	65	22400	ENSOARG00000020460,ENSOARG00000003780,ENSOARG00000010725,ENSOARG00000011341,ENSOARG00000020533,ENSOARG00000021171
GO:0097435	supramolecular fiber organization	biological_process	0.020974	7	733	70	22400	ENSOARG00000003793,ENSOARG00000019712,ENSOARG00000002017,Novel09762,ENSOARG00000026777,Novel14798,ENSOARG00000019607
GO:0044839	cell cycle G2/M phase transition	biological_process	0.02174	2	733	10	22400	ENSOARG00000017614,ENSOARG00000005848
GO:1902749	regulation of cell cycle G2/M phase transition	biological_process	0.02174	2	733	10	22400	ENSOARG00000017614,ENSOARG00000005848
GO:0098803	respiratory chain complex	cellular_component	0.02209	5	733	55	22400	ENSOARG00000014760,ENSOARG00000013450,ENSOARG00000005560,ENSOARG00000012290,ENSOARG00000005495
GO:0009165	nucleotide biosynthetic process	biological_process	0.022283	13	733	227	22400	ENSOARG00000011397,ENSOARG00000019607,ENSOARG00000009042,ENSOARG00000015187,ENSOARG00000005993,ENSOARG00000001680,ENSOARG00000000858,ENSOARG00000016080,ENSOARG00000012773,ENSOARG00000020533,ENSOARG00000000022,Novel15503,ENSOARG00000015367
GO:1901293	nucleoside phosphate biosynthetic process	biological_process	0.022283	13	733	227	22400	ENSOARG00000019607,ENSOARG00000011397,ENSOARG00000009042,ENSOARG00000005993,ENSOARG00000015187,ENSOARG00000000858,ENSOARG00000001680,ENSOARG00000016080,ENSOARG00000012773,ENSOARG00000020533,ENSOARG00000000022,Novel15503,ENSOARG00000015367
GO:0070469	respirasome	cellular_component	0.022306	6	733	72	22400	Novel15447,ENSOARG00000005495,ENSOARG00000012290,ENSOARG00000005560,ENSOARG00000014760,ENSOARG00000013450
GO:0033743	peptide-methionine (R)-S-oxide reductase activity	molecular_function	0.022446	2	733	4	22400	ENSOARG00000002391,ENSOARG00000019634
GO:0005996	monosaccharide metabolic process	biological_process	0.022833	7	733	99	22400	ENSOARG00000021147,ENSOARG00000019237,ENSOARG00000011589,ENSOARG00000009164,ENSOARG00000008124,ENSOARG00000013565,ENSOARG00000006511
GO:0004553	hydrolase activity, hydrolyzing O-glycosyl compounds	molecular_function	0.023431	14	733	264	22400	ENSOARG00000009602,ENSOARG00000004593,ENSOARG00000001591,ENSOARG00000015415,ENSOARG00000012128,ENSOARG00000017047,ENSOARG00000011920,ENSOARG00000009664,ENSOARG00000010640,ENSOARG00000021147,ENSOARG00000007012,ENSOARG00000011854,ENSOARG00000004700,ENSOARG00000016844
GO:0072546	ER membrane protein complex	cellular_component	0.023497	2	733	7	22400	ENSOARG00000000301,ENSOARG00000015265
GO:0006073	cellular glucan metabolic process	biological_process	0.023557	3	733	25	22400	ENSOARG00000004936,Novel02656,ENSOARG00000011920
GO:0044042	glucan metabolic process	biological_process	0.023557	3	733	25	22400	ENSOARG00000004936,ENSOARG00000011920,Novel02656
GO:0051274	beta-glucan biosynthetic process	biological_process	0.024456	2	733	12	22400	ENSOARG00000004936,Novel02656
GO:0051287	NAD binding	molecular_function	0.024456	7	733	84	22400	ENSOARG00000008236,ENSOARG00000018644,ENSOARG00000008372,ENSOARG00000005883,ENSOARG00000000769,ENSOARG00000013937,ENSOARG00000009300
GO:0006633	fatty acid biosynthetic process	biological_process	0.02569	4	733	35	22400	ENSOARG00000018680,ENSOARG00000004539,ENSOARG00000011112,ENSOARG00000006004
GO:0016702	oxidoreductase activity, acting on single donors with incorporation of molecular oxygen, incorporation of two atoms of oxygen	molecular_function	0.026019	5	733	53	22400	ENSOARG00000009683,ENSOARG00000005369,ENSOARG00000019997,ENSOARG00000015394,Novel14147
GO:0005750	mitochondrial respiratory chain complex III	cellular_component	0.026634	2	733	6	22400	ENSOARG00000005495,ENSOARG00000005560
GO:0006122	mitochondrial electron transport, ubiquinol to cytochrome c	biological_process	0.026634	2	733	6	22400	ENSOARG00000005495,ENSOARG00000005560
GO:0045275	respiratory chain complex III	cellular_component	0.026634	2	733	6	22400	ENSOARG00000005560,ENSOARG00000005495
GO:0003954	NADH dehydrogenase activity	molecular_function	0.027233	6	733	62	22400	ENSOARG00000015378,ENSOARG00000019454,ENSOARG00000015952,ENSOARG00000005352,ENSOARG00000003683,ENSOARG00000000033
GO:0040013	negative regulation of locomotion	biological_process	0.028025	2	733	8	22400	ENSOARG00000017614,ENSOARG00000019607
GO:0051271	negative regulation of cellular component movement	biological_process	0.028025	2	733	8	22400	ENSOARG00000019607,ENSOARG00000017614
GO:2000146	negative regulation of cell motility	biological_process	0.028025	2	733	8	22400	ENSOARG00000017614,ENSOARG00000019607
GO:0006077	(1->6)-beta-D-glucan metabolic process	biological_process	0.028885	1	733	2	22400	Novel02656
GO:0006078	(1->6)-beta-D-glucan biosynthetic process	biological_process	0.028885	1	733	2	22400	Novel02656
GO:0005543	phospholipid binding	molecular_function	0.028995	8	733	123	22400	ENSOARG00000019287,ENSOARG00000020842,ENSOARG00000010012,ENSOARG00000000912,ENSOARG00000010805,ENSOARG00000004654,ENSOARG00000020821,ENSOARG00000018045
GO:0006890	retrograde vesicle-mediated transport, Golgi to endoplasmic reticulum	biological_process	0.030369	4	733	31	22400	ENSOARG00000010725,ENSOARG00000021171,ENSOARG00000020533,ENSOARG00000020460
GO:0008073	ornithine decarboxylase inhibitor activity	molecular_function	0.030392	2	733	9	22400	ENSOARG00000020730,ENSOARG00000014083
GO:0042979	ornithine decarboxylase regulator activity	molecular_function	0.030392	2	733	9	22400	ENSOARG00000020730,ENSOARG00000014083
GO:0009067	aspartate family amino acid biosynthetic process	biological_process	0.030795	3	733	22	22400	ENSOARG00000014137,ENSOARG00000008372,ENSOARG00000007894
GO:0017025	TBP-class protein binding	molecular_function	0.031046	2	733	11	22400	ENSOARG00000021064,ENSOARG00000014979
GO:0140296	general transcription initiation factor binding	molecular_function	0.031046	2	733	11	22400	ENSOARG00000021064,ENSOARG00000014979
GO:0043648	dicarboxylic acid metabolic process	biological_process	0.031403	3	733	21	22400	ENSOARG00000008372,ENSOARG00000007894,ENSOARG00000014137
GO:0005342	organic acid transmembrane transporter activity	molecular_function	0.031566	3	733	31	22400	Novel01969,ENSOARG00000006080,Novel02286
GO:0046943	carboxylic acid transmembrane transporter activity	molecular_function	0.031566	3	733	31	22400	Novel02286,ENSOARG00000006080,Novel01969
GO:0070925	organelle assembly	biological_process	0.032084	11	733	175	22400	ENSOARG00000011861,ENSOARG00000018898,ENSOARG00000006877,ENSOARG00000013162,ENSOARG00000020797,ENSOARG00000017637,ENSOARG00000021009,ENSOARG00000007010,ENSOARG00000010501,ENSOARG00000011016,ENSOARG00000016079
GO:0006796	phosphate-containing compound metabolic process	biological_process	0.032137	51	733	1352	22400	ENSOARG00000003683,ENSOARG00000011864,ENSOARG00000007657,ENSOARG00000018357,ENSOARG00000009042,ENSOARG00000005560,ENSOARG00000019607,ENSOARG00000018886,ENSOARG00000009732,ENSOARG00000008236,ENSOARG00000017586,ENSOARG00000007826,ENSOARG00000005848,ENSOARG00000010117,ENSOARG00000000609,ENSOARG00000012445,ENSOARG00000012773,ENSOARG00000016452,ENSOARG00000018803,ENSOARG00000013937,ENSOARG00000014760,…
GO:0045454	cell redox homeostasis	biological_process	0.032459	7	733	79	22400	ENSOARG00000009427,ENSOARG00000018848,ENSOARG00000007504,ENSOARG00000007446,ENSOARG00000003738,ENSOARG00000001273,ENSOARG00000018038
GO:0030163	protein catabolic process	biological_process	0.032887	9	733	134	22400	ENSOARG00000017617,ENSOARG00000013802,ENSOARG00000003421,ENSOARG00000005131,ENSOARG00000000038,ENSOARG00000007429,ENSOARG00000017342,Novel02396,ENSOARG00000019380
GO:0017134	fibroblast growth factor binding	molecular_function	0.033532	1	733	1	22400	ENSOARG00000000038
GO:0006793	phosphorus metabolic process	biological_process	0.033648	51	733	1357	22400	ENSOARG00000002028,ENSOARG00000003896,ENSOARG00000001750,ENSOARG00000004143,ENSOARG00000011397,ENSOARG00000001497,ENSOARG00000001725,ENSOARG00000003542,ENSOARG00000016080,ENSOARG00000005495,ENSOARG00000003337,ENSOARG00000015367,Novel15503,ENSOARG00000000022,ENSOARG00000005993,ENSOARG00000015187,ENSOARG00000000484,ENSOARG00000008842,ENSOARG00000005127,ENSOARG00000020533,ENSOARG00000002056,ENSOARG0…
GO:0009512	cytochrome b6f complex	cellular_component	0.034055	3	733	27	22400	Novel12226,ENSOARG00000005993,ENSOARG00000004046
GO:0019001	guanyl nucleotide binding	molecular_function	0.034137	27	733	523	22400	ENSOARG00000001039,ENSOARG00000003801,ENSOARG00000013860,ENSOARG00000003396,ENSOARG00000004002,ENSOARG00000013565,ENSOARG00000005884,ENSOARG00000008124,ENSOARG00000003150,ENSOARG00000020827,ENSOARG00000018084,ENSOARG00000006149,ENSOARG00000019244,ENSOARG00000002207,ENSOARG00000013273,ENSOARG00000016072,ENSOARG00000000977,ENSOARG00000016449,ENSOARG00000006511,ENSOARG00000016046,ENSOARG00000017493,…
GO:0019318	hexose metabolic process	biological_process	0.03486	6	733	84	22400	ENSOARG00000011589,ENSOARG00000009164,ENSOARG00000019237,ENSOARG00000006511,ENSOARG00000013565,ENSOARG00000008124
GO:0044255	cellular lipid metabolic process	biological_process	0.034981	17	733	356	22400	ENSOARG00000000609,ENSOARG00000018680,ENSOARG00000013937,ENSOARG00000005127,ENSOARG00000016452,ENSOARG00000011112,ENSOARG00000007826,ENSOARG00000006004,ENSOARG00000012053,ENSOARG00000009300,ENSOARG00000003542,ENSOARG00000001725,ENSOARG00000008236,ENSOARG00000004539,ENSOARG00000018357,ENSOARG00000014193,ENSOARG00000011136
GO:0016987	sigma factor activity	molecular_function	0.035054	3	733	28	22400	ENSOARG00000000912,ENSOARG00000007432,Novel10413
GO:0098796	membrane protein complex	cellular_component	0.035492	41	733	1025	22400	ENSOARG00000017001,ENSOARG00000003896,ENSOARG00000006653,ENSOARG00000021171,ENSOARG00000002090,ENSOARG00000011397,ENSOARG00000014483,ENSOARG00000013450,ENSOARG00000016080,ENSOARG00000006536,ENSOARG00000013856,ENSOARG00000005495,ENSOARG00000015367,ENSOARG00000015116,ENSOARG00000000022,ENSOARG00000018644,ENSOARG00000003026,ENSOARG00000012290,ENSOARG00000015187,ENSOARG00000005993,ENSOARG00000003022,…
GO:0070008	serine-type exopeptidase activity	molecular_function	0.036116	5	733	73	22400	ENSOARG00000007785,ENSOARG00000006985,ENSOARG00000003092,ENSOARG00000002862,ENSOARG00000003257
GO:0009250	glucan biosynthetic process	biological_process	0.036194	2	733	15	22400	Novel02656,ENSOARG00000004936
GO:0042219	cellular modified amino acid catabolic process	biological_process	0.036577	2	733	7	22400	ENSOARG00000017409,ENSOARG00000019705
GO:0044273	sulfur compound catabolic process	biological_process	0.036577	2	733	7	22400	ENSOARG00000017409,ENSOARG00000019705
GO:0042440	pigment metabolic process	biological_process	0.036623	4	733	44	22400	ENSOARG00000003467,ENSOARG00000012026,ENSOARG00000008104,ENSOARG00000016920
GO:0003755	peptidyl-prolyl cis-trans isomerase activity	molecular_function	0.037186	6	733	54	22400	Novel00268,ENSOARG00000012489,ENSOARG00000013940,ENSOARG00000012272,ENSOARG00000018587,ENSOARG00000008160
GO:0016859	cis-trans isomerase activity	molecular_function	0.037186	6	733	54	22400	Novel00268,ENSOARG00000012489,ENSOARG00000013940,ENSOARG00000012272,ENSOARG00000018587,ENSOARG00000008160
GO:0032991	protein-containing complex	cellular_component	0.03728	102	733	2757	22400	ENSOARG00000019942,ENSOARG00000003984,ENSOARG00000010501,ENSOARG00000002207,ENSOARG00000015197,Novel11264,ENSOARG00000020827,Novel03484,ENSOARG00000002017,ENSOARG00000020863,ENSOARG00000016393,ENSOARG00000005560,ENSOARG00000001015,ENSOARG00000009042,ENSOARG00000012658,Novel11467,ENSOARG00000006454,ENSOARG00000013704,ENSOARG00000011318,ENSOARG00000004936,ENSOARG00000004031,Novel03568,Novel02972,EN…
GO:0016860	intramolecular oxidoreductase activity	molecular_function	0.037535	5	733	68	22400	ENSOARG00000008586,ENSOARG00000005428,ENSOARG00000012053,ENSOARG00000003075,ENSOARG00000002920
GO:0003857	3-hydroxyacyl-CoA dehydrogenase activity	molecular_function	0.037873	3	733	26	22400	ENSOARG00000008236,ENSOARG00000013937,ENSOARG00000009300
GO:0009092	homoserine metabolic process	biological_process	0.038267	2	733	12	22400	ENSOARG00000014198,ENSOARG00000006209
GO:0019346	transsulfuration	biological_process	0.038267	2	733	12	22400	ENSOARG00000006209,ENSOARG00000014198
GO:0050667	homocysteine metabolic process	biological_process	0.038267	2	733	12	22400	ENSOARG00000014198,ENSOARG00000006209
GO:0000086	G2/M transition of mitotic cell cycle	biological_process	0.038425	1	733	1	22400	ENSOARG00000017614
GO:0010389	regulation of G2/M transition of mitotic cell cycle	biological_process	0.038425	1	733	1	22400	ENSOARG00000017614
GO:0010972	negative regulation of G2/M transition of mitotic cell cycle	biological_process	0.038425	1	733	1	22400	ENSOARG00000017614
GO:0030336	negative regulation of cell migration	biological_process	0.038425	1	733	1	22400	ENSOARG00000017614
GO:1902750	negative regulation of cell cycle G2/M phase transition	biological_process	0.038425	1	733	1	22400	ENSOARG00000017614
GO:0005338	nucleotide-sugar transmembrane transporter activity	molecular_function	0.03924	2	733	10	22400	ENSOARG00000013049,ENSOARG00000025181
GO:0015165	pyrimidine nucleotide-sugar transmembrane transporter activity	molecular_function	0.03924	2	733	10	22400	ENSOARG00000025181,ENSOARG00000013049
GO:0015780	nucleotide-sugar transmembrane transport	biological_process	0.03924	2	733	10	22400	ENSOARG00000025181,ENSOARG00000013049
GO:0090481	pyrimidine nucleotide-sugar transmembrane transport	biological_process	0.03924	2	733	10	22400	ENSOARG00000025181,ENSOARG00000013049
GO:0017004	cytochrome complex assembly	biological_process	0.039451	6	733	84	22400	ENSOARG00000004046,ENSOARG00000005993,ENSOARG00000014392,Novel12226,ENSOARG00000008049,ENSOARG00000002087
GO:0016832	aldehyde-lyase activity	molecular_function	0.039585	2	733	11	22400	ENSOARG00000004143,ENSOARG00000000484
GO:0006777	Mo-molybdopterin cofactor biosynthetic process	biological_process	0.039892	2	733	13	22400	ENSOARG00000003337,Novel04713
GO:0019720	Mo-molybdopterin cofactor metabolic process	biological_process	0.039892	2	733	13	22400	ENSOARG00000003337,Novel04713
GO:0006119	oxidative phosphorylation	biological_process	0.04039	4	733	36	22400	ENSOARG00000005560,ENSOARG00000003683,ENSOARG00000005495,ENSOARG00000014760
GO:0042773	ATP synthesis coupled electron transport	biological_process	0.04039	4	733	36	22400	ENSOARG00000014760,ENSOARG00000005495,ENSOARG00000003683,ENSOARG00000005560
GO:0044282	small molecule catabolic process	biological_process	0.040508	4	733	49	22400	ENSOARG00000019705,ENSOARG00000011589,Novel14147,ENSOARG00000012053
GO:0001883	purine nucleoside binding	molecular_function	0.041425	26	733	509	22400	ENSOARG00000002207,ENSOARG00000020827,ENSOARG00000018084,ENSOARG00000006149,ENSOARG00000019244,ENSOARG00000013565,ENSOARG00000005884,ENSOARG00000008124,ENSOARG00000003150,ENSOARG00000001039,ENSOARG00000003801,ENSOARG00000013860,ENSOARG00000003396,ENSOARG00000004002,ENSOARG00000003337,ENSOARG00000019997,ENSOARG00000012603,ENSOARG00000019632,ENSOARG00000017493,ENSOARG00000016046,ENSOARG00000016208,…
GO:0005525	GTP binding	molecular_function	0.041425	26	733	509	22400	ENSOARG00000004002,ENSOARG00000013860,ENSOARG00000003396,ENSOARG00000003801,ENSOARG00000001039,ENSOARG00000003150,ENSOARG00000008124,ENSOARG00000013565,ENSOARG00000005884,ENSOARG00000019244,ENSOARG00000006149,ENSOARG00000018084,ENSOARG00000020827,ENSOARG00000002207,ENSOARG00000000977,ENSOARG00000016072,ENSOARG00000013273,ENSOARG00000006511,ENSOARG00000016449,ENSOARG00000016208,ENSOARG00000017493,…
GO:0032549	ribonucleoside binding	molecular_function	0.041425	26	733	509	22400	ENSOARG00000002207,ENSOARG00000020827,ENSOARG00000018084,ENSOARG00000006149,ENSOARG00000019244,ENSOARG00000008124,ENSOARG00000013565,ENSOARG00000005884,ENSOARG00000003150,ENSOARG00000001039,ENSOARG00000003801,ENSOARG00000013860,ENSOARG00000003396,ENSOARG00000004002,ENSOARG00000003337,ENSOARG00000012603,ENSOARG00000019997,ENSOARG00000019632,ENSOARG00000017493,ENSOARG00000016046,ENSOARG00000016208,…
GO:0032550	purine ribonucleoside binding	molecular_function	0.041425	26	733	509	22400	ENSOARG00000013860,ENSOARG00000003396,ENSOARG00000003801,ENSOARG00000004002,ENSOARG00000001039,ENSOARG00000003150,ENSOARG00000013565,ENSOARG00000005884,ENSOARG00000008124,ENSOARG00000006149,ENSOARG00000019244,ENSOARG00000020827,ENSOARG00000018084,ENSOARG00000002207,ENSOARG00000016072,ENSOARG00000000977,ENSOARG00000013273,ENSOARG00000006511,ENSOARG00000016449,ENSOARG00000016208,ENSOARG00000016046,…
GO:1902494	catalytic complex	cellular_component	0.043823	30	733	709	22400	ENSOARG00000013450,ENSOARG00000000501,ENSOARG00000020863,ENSOARG00000008586,ENSOARG00000003520,ENSOARG00000005560,ENSOARG00000021171,ENSOARG00000002890,ENSOARG00000002090,ENSOARG00000019380,Novel02396,ENSOARG00000017342,ENSOARG00000010414,ENSOARG00000010640,ENSOARG00000000885,Novel11264,ENSOARG00000005131,ENSOARG00000020827,ENSOARG00000014760,ENSOARG00000003022,ENSOARG00000013095,ENSOARG000000124…
GO:0006534	cysteine metabolic process	biological_process	0.044127	2	733	13	22400	ENSOARG00000014198,ENSOARG00000006209
GO:0016093	polyprenol metabolic process	biological_process	0.044181	2	733	12	22400	ENSOARG00000014193,ENSOARG00000011136
GO:0019348	dolichol metabolic process	biological_process	0.044181	2	733	12	22400	ENSOARG00000011136,ENSOARG00000014193
GO:0005753	mitochondrial proton-transporting ATP synthase complex	cellular_component	0.044374	7	733	97	22400	ENSOARG00000015367,ENSOARG00000016080,ENSOARG00000020533,ENSOARG00000011397,ENSOARG00000019607,ENSOARG00000015187,ENSOARG00000009042
GO:0004096	catalase activity	molecular_function	0.044438	1	733	2	22400	ENSOARG00000018566
GO:1901605	alpha-amino acid metabolic process	biological_process	0.045437	7	733	114	22400	ENSOARG00000007894,ENSOARG00000008372,ENSOARG00000003442,ENSOARG00000006209,Novel14147,ENSOARG00000014137,ENSOARG00000014198
GO:0006072	glycerol-3-phosphate metabolic process	biological_process	0.045798	2	733	10	22400	ENSOARG00000008236,ENSOARG00000013937
GO:0046168	glycerol-3-phosphate catabolic process	biological_process	0.045798	2	733	10	22400	ENSOARG00000008236,ENSOARG00000013937
GO:0052646	alditol phosphate metabolic process	biological_process	0.045798	2	733	10	22400	ENSOARG00000013937,ENSOARG00000008236
GO:0051920	peroxiredoxin activity	molecular_function	0.0473	3	733	26	22400	ENSOARG00000011789,ENSOARG00000001784,ENSOARG00000001702
GO:0009308	amine metabolic process	biological_process	0.047628	7	733	85	22400	Novel14147,ENSOARG00000018084,ENSOARG00000020455,ENSOARG00000015871,ENSOARG00000004002,ENSOARG00000003801,ENSOARG00000019997
GO:0006007	glucose catabolic process	biological_process	0.048792	1	733	3	22400	ENSOARG00000011589
GO:0019320	hexose catabolic process	biological_process	0.048792	1	733	3	22400	ENSOARG00000011589
GO:0044257	cellular protein catabolic process	biological_process	0.04923	8	733	119	22400	ENSOARG00000013802,ENSOARG00000017617,ENSOARG00000019380,Novel02396,ENSOARG00000017342,ENSOARG00000005131,ENSOARG00000000038,ENSOARG00000007429
GO:0051603	proteolysis involved in cellular protein catabolic process	biological_process	0.04923	8	733	119	22400	ENSOARG00000017342,Novel02396,ENSOARG00000019380,ENSOARG00000007429,ENSOARG00000000038,ENSOARG00000005131,ENSOARG00000013802,ENSOARG00000017617
GO:0001882	nucleoside binding	molecular_function	0.049693	26	733	521	22400	ENSOARG00000013565,ENSOARG00000005884,ENSOARG00000008124,ENSOARG00000003150,ENSOARG00000001039,ENSOARG00000013860,ENSOARG00000003801,ENSOARG00000003396,ENSOARG00000004002,ENSOARG00000002207,ENSOARG00000018084,ENSOARG00000020827,ENSOARG00000006149,ENSOARG00000019244,ENSOARG00000006511,ENSOARG00000016449,ENSOARG00000013273,ENSOARG00000000977,ENSOARG00000016072,ENSOARG00000003337,ENSOARG00000019997,…
GO:0004107	chorismate synthase activity	molecular_function	0.051201	1	733	2	22400	Novel07651
GO:0045786	negative regulation of cell cycle	biological_process	0.051371	6	733	80	22400	ENSOARG00000020797,ENSOARG00000019942,ENSOARG00000014422,ENSOARG00000017614,ENSOARG00000011318,ENSOARG00000010979
GO:0032561	guanyl ribonucleotide binding	molecular_function	0.05154	26	733	520	22400	ENSOARG00000006511,ENSOARG00000016449,ENSOARG00000016072,ENSOARG00000000977,ENSOARG00000013273,ENSOARG00000019632,ENSOARG00000012603,ENSOARG00000019997,ENSOARG00000003337,ENSOARG00000016208,ENSOARG00000017493,ENSOARG00000016046,ENSOARG00000003150,ENSOARG00000005884,ENSOARG00000013565,ENSOARG00000008124,ENSOARG00000004002,ENSOARG00000003396,ENSOARG00000013860,ENSOARG00000003801,ENSOARG00000001039,…
GO:0007034	vacuolar transport	biological_process	0.051576	4	733	37	22400	ENSOARG00000009506,ENSOARG00000003984,ENSOARG00000001779,ENSOARG00000014906
GO:0016829	lyase activity	molecular_function	0.052067	15	733	327	22400	ENSOARG00000017409,ENSOARG00000000858,ENSOARG00000006209,ENSOARG00000016230,ENSOARG00000000484,ENSOARG00000003023,Novel07768,ENSOARG00000001332,ENSOARG00000014083,ENSOARG00000010994,Novel07651,ENSOARG00000004143,ENSOARG00000011550,ENSOARG00000019237,ENSOARG00000013538
GO:0072330	monocarboxylic acid biosynthetic process	biological_process	0.052477	4	733	48	22400	ENSOARG00000018680,ENSOARG00000004539,ENSOARG00000011112,ENSOARG00000006004
GO:0015658	branched-chain amino acid transmembrane transporter activity	molecular_function	0.052739	1	733	3	22400	ENSOARG00000006080
GO:0015803	branched-chain amino acid transport	biological_process	0.052739	1	733	3	22400	ENSOARG00000006080
GO:0006516	glycoprotein catabolic process	biological_process	0.05275	1	733	3	22400	ENSOARG00000003421
GO:0016655	oxidoreductase activity, acting on NAD(P)H, quinone or similar compound as acceptor	molecular_function	0.052757	6	733	76	22400	ENSOARG00000015952,ENSOARG00000019454,ENSOARG00000005352,ENSOARG00000015378,ENSOARG00000000033,ENSOARG00000003683
GO:0016437	tRNA cytidylyltransferase activity	molecular_function	0.053202	1	733	3	22400	ENSOARG00000008732
GO:0004540	ribonuclease activity	molecular_function	0.05374	7	733	136	22400	ENSOARG00000013432,ENSOARG00000015095,ENSOARG00000017348,ENSOARG00000005870,ENSOARG00000019434,ENSOARG00000007700,ENSOARG00000004909
GO:0048309	endoplasmic reticulum inheritance	biological_process	0.053954	2	733	13	22400	ENSOARG00000005436,ENSOARG00000015100
GO:0042775	mitochondrial ATP synthesis coupled electron transport	biological_process	0.054216	3	733	26	22400	ENSOARG00000014760,ENSOARG00000005495,ENSOARG00000005560
GO:0070403	NAD+ binding	molecular_function	0.054919	2	733	9	22400	ENSOARG00000018644,ENSOARG00000005883
GO:0006474	N-terminal protein amino acid acetylation	biological_process	0.055385	1	733	4	22400	Novel11264
GO:0017196	N-terminal peptidyl-methionine acetylation	biological_process	0.055385	1	733	4	22400	Novel11264
GO:0018206	peptidyl-methionine modification	biological_process	0.055385	1	733	4	22400	Novel11264
GO:0031414	N-terminal protein acetyltransferase complex	cellular_component	0.055385	1	733	4	22400	Novel11264
GO:0031417	NatC complex	cellular_component	0.055385	1	733	4	22400	Novel11264
GO:0004601	peroxidase activity	molecular_function	0.055393	3	733	21	22400	ENSOARG00000007929,ENSOARG00000018566,ENSOARG00000011060
GO:0044264	cellular polysaccharide metabolic process	biological_process	0.056605	4	733	53	22400	ENSOARG00000003068,ENSOARG00000004936,Novel02656,ENSOARG00000011920
GO:0070569	uridylyltransferase activity	molecular_function	0.056794	2	733	13	22400	ENSOARG00000020061,ENSOARG00000009164
GO:0034998	oligosaccharyltransferase I complex	cellular_component	0.057474	2	733	13	22400	ENSOARG00000021171,ENSOARG00000013704
GO:0032259	methylation	biological_process	0.05773	7	733	111	22400	ENSOARG00000005341,ENSOARG00000002890,ENSOARG00000001476,ENSOARG00000015933,ENSOARG00000017347,ENSOARG00000012581,ENSOARG00000003379
GO:0006479	protein methylation	biological_process	0.059414	3	733	30	22400	ENSOARG00000015933,ENSOARG00000003379,ENSOARG00000012581
GO:0008213	protein alkylation	biological_process	0.059414	3	733	30	22400	ENSOARG00000015933,ENSOARG00000012581,ENSOARG00000003379
GO:0003873	6-phosphofructo-2-kinase activity	molecular_function	0.060066	3	733	24	22400	ENSOARG00000008124,ENSOARG00000013565,ENSOARG00000006511
GO:0006000	fructose metabolic process	biological_process	0.060066	3	733	24	22400	ENSOARG00000006511,ENSOARG00000013565,ENSOARG00000008124
GO:0009069	serine family amino acid metabolic process	biological_process	0.060213	2	733	15	22400	ENSOARG00000014198,ENSOARG00000006209
GO:0009263	deoxyribonucleotide biosynthetic process	biological_process	0.060239	1	733	3	22400	Novel15503
GO:0004584	obsolete dolichyl-phosphate-mannose-glycolipid alpha-mannosyltransferase activity	molecular_function	0.060469	1	733	3	22400	ENSOARG00000000609
GO:0016671	oxidoreductase activity, acting on a sulfur group of donors, disulfide as acceptor	molecular_function	0.060657	2	733	9	22400	ENSOARG00000019634,ENSOARG00000002391
GO:0004089	carbonate dehydratase activity	molecular_function	0.061386	1	733	1	22400	ENSOARG00000014083
GO:0045226	extracellular polysaccharide biosynthetic process	biological_process	0.061782	1	733	3	22400	ENSOARG00000003068
GO:0045227	capsule polysaccharide biosynthetic process	biological_process	0.061782	1	733	3	22400	ENSOARG00000003068
GO:0045230	capsule organization	biological_process	0.061782	1	733	3	22400	ENSOARG00000003068
GO:0046379	extracellular polysaccharide metabolic process	biological_process	0.061782	1	733	3	22400	ENSOARG00000003068
GO:0030176	integral component of endoplasmic reticulum membrane	cellular_component	0.061816	6	733	100	22400	ENSOARG00000015712,ENSOARG00000015116,ENSOARG00000015265,ENSOARG00000011136,ENSOARG00000000301,ENSOARG00000014193
GO:0031227	intrinsic component of endoplasmic reticulum membrane	cellular_component	0.061816	6	733	100	22400	ENSOARG00000000301,ENSOARG00000011136,ENSOARG00000014193,ENSOARG00000015712,ENSOARG00000015116,ENSOARG00000015265
GO:0043545	molybdopterin cofactor metabolic process	biological_process	0.061951	2	733	17	22400	ENSOARG00000003337,Novel04713
GO:0120114	Sm-like protein family complex	cellular_component	0.062533	3	733	28	22400	ENSOARG00000016594,Novel04799,ENSOARG00000003738
GO:0032922	circadian regulation of gene expression	biological_process	0.062712	1	733	2	22400	ENSOARG00000020795
GO:0015077	monovalent inorganic cation transmembrane transporter activity	molecular_function	0.06326	25	733	567	22400	ENSOARG00000006653,ENSOARG00000013670,ENSOARG00000020198,ENSOARG00000004138,ENSOARG00000013538,ENSOARG00000016393,ENSOARG00000016080,ENSOARG00000009042,ENSOARG00000001167,ENSOARG00000019607,ENSOARG00000011397,ENSOARG00000000022,ENSOARG00000002849,ENSOARG00000004031,ENSOARG00000021119,ENSOARG00000020533,ENSOARG00000009508,ENSOARG00000012773,ENSOARG00000001680,ENSOARG00000015187,ENSOARG00000005993,…
GO:0016054	organic acid catabolic process	biological_process	0.063802	3	733	34	22400	Novel14147,ENSOARG00000019705,ENSOARG00000012053
GO:0046395	carboxylic acid catabolic process	biological_process	0.063802	3	733	34	22400	ENSOARG00000012053,Novel14147,ENSOARG00000019705
GO:0016842	amidine-lyase activity	molecular_function	0.063822	2	733	9	22400	ENSOARG00000017409,ENSOARG00000003023
GO:0016846	carbon-sulfur lyase activity	molecular_function	0.064435	3	733	26	22400	Novel07768,ENSOARG00000016230,ENSOARG00000001332
GO:0004714	transmembrane receptor protein tyrosine kinase activity	molecular_function	0.064585	2	733	16	22400	ENSOARG00000001497,ENSOARG00000017586
GO:0035091	phosphatidylinositol binding	molecular_function	0.064873	5	733	68	22400	ENSOARG00000020842,ENSOARG00000019287,ENSOARG00000010012,ENSOARG00000010805,ENSOARG00000018045
GO:0048519	negative regulation of biological process	biological_process	0.065304	20	733	454	22400	ENSOARG00000018798,ENSOARG00000017614,ENSOARG00000019712,Novel00297,ENSOARG00000007154,ENSOARG00000016607,ENSOARG00000003068,ENSOARG00000011318,ENSOARG00000003026,ENSOARG00000006310,ENSOARG00000007700,ENSOARG00000014422,ENSOARG00000019607,ENSOARG00000015095,ENSOARG00000017348,ENSOARG00000020797,ENSOARG00000010979,ENSOARG00000001124,ENSOARG00000005870,ENSOARG00000019942
GO:0051726	regulation of cell cycle	biological_process	0.065405	8	733	138	22400	ENSOARG00000010979,ENSOARG00000011318,ENSOARG00000019942,ENSOARG00000017614,ENSOARG00000014422,ENSOARG00000005848,ENSOARG00000020797,ENSOARG00000014979
GO:0019882	antigen processing and presentation	biological_process	0.065649	5	733	59	22400	ENSOARG00000001701,ENSOARG00000015002,ENSOARG00000013856,ENSOARG00000009042,ENSOARG00000001165
GO:0051189	prosthetic group metabolic process	biological_process	0.066882	2	733	18	22400	Novel04713,ENSOARG00000003337
GO:0005976	polysaccharide metabolic process	biological_process	0.066917	7	733	100	22400	ENSOARG00000011920,Novel02656,ENSOARG00000012128,ENSOARG00000015415,ENSOARG00000003068,ENSOARG00000010640,ENSOARG00000004936
GO:0000469	cleavage involved in rRNA processing	biological_process	0.067144	1	733	2	22400	ENSOARG00000004912
GO:0030029	actin filament-based process	biological_process	0.067797	7	733	109	22400	ENSOARG00000002017,ENSOARG00000003793,ENSOARG00000019712,ENSOARG00000019607,Novel14798,Novel09762,ENSOARG00000026777
GO:0030036	actin cytoskeleton organization	biological_process	0.067797	7	733	109	22400	ENSOARG00000026777,Novel09762,Novel14798,ENSOARG00000019607,ENSOARG00000019712,ENSOARG00000003793,ENSOARG00000002017
GO:0016701	oxidoreductase activity, acting on single donors with incorporation of molecular oxygen	molecular_function	0.068253	5	733	70	22400	ENSOARG00000019997,ENSOARG00000009683,ENSOARG00000005369,Novel14147,ENSOARG00000015394
GO:0004618	phosphoglycerate kinase activity	molecular_function	0.068566	1	733	2	22400	ENSOARG00000018803
GO:0019236	response to pheromone	biological_process	0.069205	2	733	21	22400	ENSOARG00000005267,ENSOARG00000006584
GO:0003906	DNA-(apurinic or apyrimidinic site) endonuclease activity	molecular_function	0.06933	2	733	12	22400	ENSOARG00000015237,ENSOARG00000009101
GO:0010212	response to ionizing radiation	biological_process	0.069645	1	733	4	22400	ENSOARG00000010979
GO:0071214	cellular response to abiotic stimulus	biological_process	0.069645	1	733	4	22400	ENSOARG00000010979
GO:0071478	cellular response to radiation	biological_process	0.069645	1	733	4	22400	ENSOARG00000010979
GO:0071479	cellular response to ionizing radiation	biological_process	0.069645	1	733	4	22400	ENSOARG00000010979
GO:0104004	cellular response to environmental stimulus	biological_process	0.069645	1	733	4	22400	ENSOARG00000010979
GO:1905368	peptidase complex	cellular_component	0.070081	7	733	128	22400	ENSOARG00000005131,ENSOARG00000007429,ENSOARG00000002090,Novel02396,ENSOARG00000015116,ENSOARG00000019380,ENSOARG00000017342
GO:0016192	vesicle-mediated transport	biological_process	0.071789	21	733	502	22400	ENSOARG00000018311,ENSOARG00000021171,ENSOARG00000002207,ENSOARG00000020460,ENSOARG00000003896,ENSOARG00000011341,ENSOARG00000014855,ENSOARG00000019607,ENSOARG00000012658,Novel13975,ENSOARG00000018644,ENSOARG00000015868,ENSOARG00000007420,ENSOARG00000013640,ENSOARG00000010725,ENSOARG00000003628,ENSOARG00000016234,Novel00068,ENSOARG00000020533,ENSOARG00000004077,ENSOARG00000002962
GO:0006575	cellular modified amino acid metabolic process	biological_process	0.07208	3	733	27	22400	ENSOARG00000019705,ENSOARG00000017409,ENSOARG00000001884
GO:0042592	homeostatic process	biological_process	0.07313	13	733	221	22400	ENSOARG00000012450,ENSOARG00000018848,ENSOARG00000016234,ENSOARG00000014339,ENSOARG00000017679,ENSOARG00000009427,ENSOARG00000003896,ENSOARG00000007504,ENSOARG00000003738,ENSOARG00000007446,ENSOARG00000018038,ENSOARG00000001273,ENSOARG00000015443
GO:0008408	3-5 exonuclease activity	molecular_function	0.073374	3	733	40	22400	ENSOARG00000007700,ENSOARG00000015095,ENSOARG00000017348
GO:0000077	DNA damage checkpoint	biological_process	0.073501	2	733	17	22400	ENSOARG00000011318,ENSOARG00000010979
GO:0031570	DNA integrity checkpoint	biological_process	0.073501	2	733	17	22400	ENSOARG00000010979,ENSOARG00000011318
GO:0048584	positive regulation of response to stimulus	biological_process	0.073552	5	733	74	22400	ENSOARG00000012316,ENSOARG00000003896,ENSOARG00000016607,ENSOARG00000012773,ENSOARG00000017265
GO:0098798	mitochondrial protein complex	cellular_component	0.073584	15	733	282	22400	ENSOARG00000019607,ENSOARG00000005560,ENSOARG00000011397,ENSOARG00000012290,ENSOARG00000015187,ENSOARG00000005848,ENSOARG00000009042,ENSOARG00000014483,ENSOARG00000013450,ENSOARG00000014760,ENSOARG00000016080,ENSOARG00000020533,ENSOARG00000017001,ENSOARG00000005495,ENSOARG00000015367
GO:0009892	negative regulation of metabolic process	biological_process	0.074029	10	733	205	22400	ENSOARG00000018798,ENSOARG00000007700,ENSOARG00000006310,Novel00297,ENSOARG00000017348,ENSOARG00000015095,ENSOARG00000003068,ENSOARG00000005870,ENSOARG00000003026,ENSOARG00000001124
GO:0003870	5-aminolevulinate synthase activity	molecular_function	0.074317	1	733	3	22400	ENSOARG00000006209
GO:0007029	endoplasmic reticulum organization	biological_process	0.07453	3	733	30	22400	ENSOARG00000005436,ENSOARG00000005843,ENSOARG00000015100
GO:0051082	unfolded protein binding	molecular_function	0.074585	9	733	140	22400	ENSOARG00000019942,ENSOARG00000021171,ENSOARG00000009777,ENSOARG00000005436,ENSOARG00000003022,ENSOARG00000014591,ENSOARG00000004077,ENSOARG00000009506,ENSOARG00000005993
GO:0016226	iron-sulfur cluster assembly	biological_process	0.074902	2	733	13	22400	ENSOARG00000019804,ENSOARG00000018011
GO:0031163	metallo-sulfur cluster assembly	biological_process	0.074902	2	733	13	22400	ENSOARG00000019804,ENSOARG00000018011
GO:0019056	modulation by virus of host transcription	biological_process	0.075287	1	733	3	22400	ENSOARG00000005870
GO:0039653	suppression by virus of host transcription	biological_process	0.075287	1	733	3	22400	ENSOARG00000005870
GO:0052026	modulation by symbiont of host transcription	biological_process	0.075287	1	733	3	22400	ENSOARG00000005870
GO:0052312	modulation of transcription in other organism involved in symbiotic interaction	biological_process	0.075287	1	733	3	22400	ENSOARG00000005870
GO:0006401	RNA catabolic process	biological_process	0.076879	4	733	64	22400	ENSOARG00000015095,ENSOARG00000017348,ENSOARG00000007700,ENSOARG00000017675
GO:0005741	mitochondrial outer membrane	cellular_component	0.077144	7	733	96	22400	ENSOARG00000017493,ENSOARG00000003386,ENSOARG00000020455,ENSOARG00000013705,ENSOARG00000008758,ENSOARG00000007547,ENSOARG00000009882
GO:0031968	organelle outer membrane	cellular_component	0.077144	7	733	96	22400	ENSOARG00000009882,ENSOARG00000007547,ENSOARG00000017493,ENSOARG00000013705,ENSOARG00000008758,ENSOARG00000020455,ENSOARG00000003386
GO:0070567	cytidylyltransferase activity	molecular_function	0.077708	2	733	14	22400	ENSOARG00000008732,ENSOARG00000020204
GO:0045333	cellular respiration	biological_process	0.079285	6	733	96	22400	ENSOARG00000010994,ENSOARG00000014760,ENSOARG00000005495,ENSOARG00000003683,Novel07044,ENSOARG00000005560
GO:0004866	endopeptidase inhibitor activity	molecular_function	0.079383	9	733	148	22400	ENSOARG00000007209,ENSOARG00000006202,ENSOARG00000011322,ENSOARG00000013157,ENSOARG00000000344,ENSOARG00000018798,ENSOARG00000003264,ENSOARG00000006310,ENSOARG00000001346
GO:0061135	endopeptidase regulator activity	molecular_function	0.079383	9	733	148	22400	ENSOARG00000000344,ENSOARG00000018798,ENSOARG00000006310,ENSOARG00000001346,ENSOARG00000003264,ENSOARG00000007209,ENSOARG00000006202,ENSOARG00000011322,ENSOARG00000013157
GO:0042126	nitrate metabolic process	biological_process	0.080133	1	733	4	22400	ENSOARG00000010575
GO:0042128	nitrate assimilation	biological_process	0.080133	1	733	4	22400	ENSOARG00000010575
GO:0006749	glutathione metabolic process	biological_process	0.080288	2	733	14	22400	ENSOARG00000017409,ENSOARG00000001884
GO:0006520	cellular amino acid metabolic process	biological_process	0.080425	12	733	279	22400	ENSOARG00000008372,ENSOARG00000011322,Novel07651,ENSOARG00000000769,Novel14147,ENSOARG00000019705,ENSOARG00000007894,ENSOARG00000003442,ENSOARG00000003022,ENSOARG00000006209,ENSOARG00000014137,ENSOARG00000014198
GO:0030258	lipid modification	biological_process	0.080427	3	733	34	22400	ENSOARG00000001725,ENSOARG00000016452,ENSOARG00000012053
GO:0051213	dioxygenase activity	molecular_function	0.080504	5	733	76	22400	ENSOARG00000009683,ENSOARG00000005369,ENSOARG00000019997,ENSOARG00000015394,Novel14147
GO:0019867	outer membrane	cellular_component	0.080883	11	733	205	22400	ENSOARG00000009506,ENSOARG00000009882,ENSOARG00000018451,ENSOARG00000008758,ENSOARG00000020455,ENSOARG00000011805,ENSOARG00000010615,ENSOARG00000007547,ENSOARG00000017493,ENSOARG00000013705,ENSOARG00000003386
GO:0030008	TRAPP complex	cellular_component	0.081109	2	733	12	22400	ENSOARG00000013640,ENSOARG00000018311
GO:0000139	Golgi membrane	cellular_component	0.081344	3	733	37	22400	ENSOARG00000013049,ENSOARG00000025181,ENSOARG00000002962
GO:0019773	proteasome core complex, alpha-subunit complex	cellular_component	0.081644	2	733	16	22400	ENSOARG00000007429,ENSOARG00000017342
GO:0015994	chlorophyll metabolic process	biological_process	0.082133	2	733	18	22400	ENSOARG00000012026,ENSOARG00000008104
GO:0090501	RNA phosphodiester bond hydrolysis	biological_process	0.083656	1	733	3	22400	ENSOARG00000004912
GO:0017080	sodium channel regulator activity	molecular_function	0.084278	3	733	49	22400	ENSOARG00000018566,ENSOARG00000019406,ENSOARG00000014733
GO:0019871	sodium channel inhibitor activity	molecular_function	0.084278	3	733	49	22400	ENSOARG00000019406,ENSOARG00000018566,ENSOARG00000014733
GO:0016774	phosphotransferase activity, carboxyl group as acceptor	molecular_function	0.085191	1	733	3	22400	ENSOARG00000018803
GO:0044599	AP-5 adaptor complex	cellular_component	0.08601	1	733	3	22400	ENSOARG00000016156
GO:0008233	peptidase activity	molecular_function	0.08743	40	733	1139	22400	ENSOARG00000002951,ENSOARG00000018604,ENSOARG00000003092,ENSOARG00000007209,ENSOARG00000017792,ENSOARG00000002733,ENSOARG00000019272,ENSOARG00000007429,ENSOARG00000003257,ENSOARG00000002862,ENSOARG00000006985,ENSOARG00000012264,ENSOARG00000008104,ENSOARG00000004434,ENSOARG00000019380,ENSOARG00000010615,ENSOARG00000020869,ENSOARG00000002090,ENSOARG00000020825,ENSOARG00000005131,ENSOARG00000014664,…
GO:0098519	nucleotide phosphatase activity, acting on free nucleotides	molecular_function	0.087849	3	733	33	22400	ENSOARG00000004002,ENSOARG00000008124,ENSOARG00000003337
GO:0048518	positive regulation of biological process	biological_process	0.088418	16	733	378	22400	ENSOARG00000012316,ENSOARG00000019607,ENSOARG00000002017,ENSOARG00000006584,ENSOARG00000003896,ENSOARG00000017265,Novel02792,ENSOARG00000005848,ENSOARG00000001165,ENSOARG00000000609,ENSOARG00000008842,ENSOARG00000012773,ENSOARG00000009786,ENSOARG00000006329,ENSOARG00000016607,ENSOARG00000015367
GO:1990204	oxidoreductase complex	cellular_component	0.088781	4	733	61	22400	ENSOARG00000013450,ENSOARG00000014760,ENSOARG00000005495,ENSOARG00000005560
GO:0016788	hydrolase activity, acting on ester bonds	molecular_function	0.089644	38	733	1076	22400	ENSOARG00000000369,ENSOARG00000012026,ENSOARG00000012008,ENSOARG00000008124,ENSOARG00000018036,ENSOARG00000017348,ENSOARG00000015095,ENSOARG00000015143,ENSOARG00000007094,ENSOARG00000005870,ENSOARG00000013432,ENSOARG00000005848,Novel12226,ENSOARG00000015124,ENSOARG00000016452,ENSOARG00000012773,ENSOARG00000002983,ENSOARG00000012445,ENSOARG00000004909,ENSOARG00000006454,ENSOARG00000001055,ENSOARG0…
GO:0008108	UDP-glucose:hexose-1-phosphate uridylyltransferase activity	molecular_function	0.089656	1	733	4	22400	ENSOARG00000009164
GO:0006865	amino acid transport	biological_process	0.08971	2	733	23	22400	Novel02286,ENSOARG00000006080
GO:0007169	transmembrane receptor protein tyrosine kinase signaling pathway	biological_process	0.091599	2	733	19	22400	ENSOARG00000001497,ENSOARG00000017586
GO:0033692	cellular polysaccharide biosynthetic process	biological_process	0.091608	3	733	42	22400	ENSOARG00000003068,ENSOARG00000004936,Novel02656
GO:0019725	cellular homeostasis	biological_process	0.092191	11	733	177	22400	ENSOARG00000017679,ENSOARG00000014339,ENSOARG00000012450,ENSOARG00000018848,ENSOARG00000007446,ENSOARG00000003738,ENSOARG00000018038,ENSOARG00000001273,ENSOARG00000015443,ENSOARG00000009427,ENSOARG00000007504
GO:0004743	pyruvate kinase activity	molecular_function	0.093523	1	733	4	22400	ENSOARG00000018886
GO:0048522	positive regulation of cellular process	biological_process	0.093921	14	733	325	22400	Novel02792,ENSOARG00000015367,ENSOARG00000003896,ENSOARG00000016607,ENSOARG00000006584,ENSOARG00000006329,ENSOARG00000002017,ENSOARG00000009786,ENSOARG00000008842,ENSOARG00000000609,ENSOARG00000019607,ENSOARG00000001165,ENSOARG00000012316,ENSOARG00000005848
GO:0000772	mating pheromone activity	molecular_function	0.094614	2	733	22	22400	ENSOARG00000006584,ENSOARG00000002045
GO:0015980	energy derivation by oxidation of organic compounds	biological_process	0.094786	6	733	104	22400	ENSOARG00000005560,ENSOARG00000003683,Novel07044,ENSOARG00000005495,ENSOARG00000014760,ENSOARG00000010994
GO:0000245	spliceosomal complex assembly	biological_process	0.095118	2	733	21	22400	ENSOARG00000013428,ENSOARG00000016594
GO:0002253	activation of immune response	biological_process	0.095359	2	733	18	22400	ENSOARG00000017265,ENSOARG00000012773
GO:0042168	heme metabolic process	biological_process	0.096137	2	733	17	22400	ENSOARG00000016920,ENSOARG00000003467
GO:0008514	organic anion transmembrane transporter activity	molecular_function	0.098677	3	733	47	22400	Novel02286,ENSOARG00000006080,Novel01969
GO:0002218	activation of innate immune response	biological_process	0.10051	1	733	5	22400	ENSOARG00000017265
GO:0002831	regulation of response to biotic stimulus	biological_process	0.10051	1	733	5	22400	ENSOARG00000017265
GO:0002833	positive regulation of response to biotic stimulus	biological_process	0.10051	1	733	5	22400	ENSOARG00000017265
GO:0031347	regulation of defense response	biological_process	0.10051	1	733	5	22400	ENSOARG00000017265
GO:0031349	positive regulation of defense response	biological_process	0.10051	1	733	5	22400	ENSOARG00000017265
GO:0032103	positive regulation of response to external stimulus	biological_process	0.10051	1	733	5	22400	ENSOARG00000017265
GO:0032479	regulation of type I interferon production	biological_process	0.10051	1	733	5	22400	ENSOARG00000017265
GO:0032481	positive regulation of type I interferon production	biological_process	0.10051	1	733	5	22400	ENSOARG00000017265
GO:0032606	type I interferon production	biological_process	0.10051	1	733	5	22400	ENSOARG00000017265
GO:0045088	regulation of innate immune response	biological_process	0.10051	1	733	5	22400	ENSOARG00000017265
GO:0045089	positive regulation of innate immune response	biological_process	0.10051	1	733	5	22400	ENSOARG00000017265
GO:0010109	regulation of photosynthesis	biological_process	0.10071	1	733	6	22400	ENSOARG00000006454
GO:0042548	regulation of photosynthesis, light reaction	biological_process	0.10071	1	733	6	22400	ENSOARG00000006454
GO:0042549	photosystem II stabilization	biological_process	0.10071	1	733	6	22400	ENSOARG00000006454
GO:0043467	regulation of generation of precursor metabolites and energy	biological_process	0.10071	1	733	6	22400	ENSOARG00000006454
GO:0047474	long-chain fatty acid luciferin component ligase activity	molecular_function	0.10153	1	733	3	22400	ENSOARG00000004654
GO:0052689	carboxylic ester hydrolase activity	molecular_function	0.10166	5	733	74	22400	ENSOARG00000006454,ENSOARG00000003542,Novel12226,ENSOARG00000012026,ENSOARG00000008104
GO:0016620	oxidoreductase activity, acting on the aldehyde or oxo group of donors, NAD or NADP as acceptor	molecular_function	0.10167	4	733	56	22400	ENSOARG00000008372,ENSOARG00000011322,ENSOARG00000007894,ENSOARG00000003742
GO:0016756	glutathione gamma-glutamylcysteinyltransferase activity	molecular_function	0.10247	1	733	4	22400	ENSOARG00000003379
GO:0046937	phytochelatin metabolic process	biological_process	0.10247	1	733	4	22400	ENSOARG00000003379
GO:0046938	phytochelatin biosynthetic process	biological_process	0.10247	1	733	4	22400	ENSOARG00000003379
GO:0009314	response to radiation	biological_process	0.10488	2	733	26	22400	ENSOARG00000018604,ENSOARG00000010979
GO:0008652	cellular amino acid biosynthetic process	biological_process	0.10509	5	733	81	22400	ENSOARG00000014137,Novel07651,ENSOARG00000011322,ENSOARG00000008372,ENSOARG00000007894
GO:0000098	sulfur amino acid catabolic process	biological_process	0.10545	1	733	3	22400	ENSOARG00000019705
GO:0030328	prenylcysteine catabolic process	biological_process	0.10545	1	733	3	22400	ENSOARG00000019705
GO:0030329	prenylcysteine metabolic process	biological_process	0.10545	1	733	3	22400	ENSOARG00000019705
GO:0006508	proteolysis	biological_process	0.1067	35	733	945	22400	ENSOARG00000018798,ENSOARG00000012754,ENSOARG00000010962,ENSOARG00000013802,ENSOARG00000013162,ENSOARG00000013994,ENSOARG00000014760,ENSOARG00000003421,ENSOARG00000006454,ENSOARG00000006310,ENSOARG00000000369,ENSOARG00000020782,ENSOARG00000007785,ENSOARG00000016970,ENSOARG00000003130,ENSOARG00000018035,ENSOARG00000010943,ENSOARG00000000038,ENSOARG00000017342,Novel02396,ENSOARG00000002951,ENSOARG0…
GO:0035737	injection of substance in to other organism	biological_process	0.10682	1	733	6	22400	Novel03140
GO:0035738	envenomation resulting in modulation of process in other organism	biological_process	0.10682	1	733	6	22400	Novel03140
GO:0044559	envenomation resulting in modulation of voltage-gated potassium channel activity in other organism	biological_process	0.10682	1	733	6	22400	Novel03140
GO:0044560	envenomation resulting in modulation of ion channel activity in other organism	biological_process	0.10682	1	733	6	22400	Novel03140
GO:0044562	envenomation resulting in negative regulation of voltage-gated potassium channel activity in other organism	biological_process	0.10682	1	733	6	22400	Novel03140
GO:0044564	envenomation resulting in occlusion of the pore of voltage-gated potassium channel in other organism	biological_process	0.10682	1	733	6	22400	Novel03140
GO:1902600	proton transmembrane transport	biological_process	0.10707	15	733	330	22400	ENSOARG00000020533,ENSOARG00000012773,ENSOARG00000016393,ENSOARG00000001680,ENSOARG00000016080,ENSOARG00000005993,Novel02286,ENSOARG00000015187,ENSOARG00000009042,ENSOARG00000011397,ENSOARG00000019607,ENSOARG00000009771,ENSOARG00000006653,ENSOARG00000000022,ENSOARG00000004031
GO:0000275	mitochondrial proton-transporting ATP synthase complex, catalytic sector F(1)	cellular_component	0.10763	2	733	17	22400	ENSOARG00000016080,ENSOARG00000015367
GO:0046365	monosaccharide catabolic process	biological_process	0.10798	1	733	5	22400	ENSOARG00000011589
GO:0016616	oxidoreductase activity, acting on the CH-OH group of donors, NAD or NADP as acceptor	molecular_function	0.10814	6	733	105	22400	ENSOARG00000013937,ENSOARG00000018980,ENSOARG00000009602,ENSOARG00000008236,ENSOARG00000002028,ENSOARG00000009300
GO:0016604	nuclear body	cellular_component	0.10821	1	733	4	22400	ENSOARG00000008842
GO:0016607	nuclear speck	cellular_component	0.10821	1	733	4	22400	ENSOARG00000008842
GO:0010033	response to organic substance	biological_process	0.1086	7	733	127	22400	ENSOARG00000021119,ENSOARG00000000056,ENSOARG00000006584,ENSOARG00000013860,ENSOARG00000005267,ENSOARG00000002045,ENSOARG00000003896
GO:0008535	respiratory chain complex IV assembly	biological_process	0.10917	3	733	38	22400	ENSOARG00000014392,ENSOARG00000008049,ENSOARG00000002087
GO:0033617	mitochondrial cytochrome c oxidase assembly	biological_process	0.10917	3	733	38	22400	ENSOARG00000002087,ENSOARG00000014392,ENSOARG00000008049
GO:0005789	endoplasmic reticulum membrane	cellular_component	0.1093	14	733	344	22400	ENSOARG00000009528,ENSOARG00000000301,ENSOARG00000005843,ENSOARG00000003628,ENSOARG00000015265,ENSOARG00000013704,ENSOARG00000007420,ENSOARG00000007010,ENSOARG00000002090,ENSOARG00000011136,ENSOARG00000014193,ENSOARG00000021171,ENSOARG00000015712,ENSOARG00000015116
GO:0044877	protein-containing complex binding	molecular_function	0.10943	16	733	309	22400	ENSOARG00000005993,ENSOARG00000006511,ENSOARG00000014638,ENSOARG00000017552,ENSOARG00000019505,ENSOARG00000019632,ENSOARG00000001039,ENSOARG00000019607,ENSOARG00000004002,ENSOARG00000013565,ENSOARG00000005884,ENSOARG00000008124,ENSOARG00000020797,ENSOARG00000003636,ENSOARG00000019244,ENSOARG00000006149
GO:0000276	mitochondrial proton-transporting ATP synthase complex, coupling factor F(o)	cellular_component	0.1109	5	733	75	22400	ENSOARG00000019607,ENSOARG00000011397,ENSOARG00000009042,ENSOARG00000015187,ENSOARG00000020533
GO:0060703	deoxyribonuclease inhibitor activity	molecular_function	0.111	1	733	3	22400	ENSOARG00000015871
GO:0048037	obsolete cofactor binding	molecular_function	0.11139	1	733	5	22400	ENSOARG00000020397
GO:0006091	generation of precursor metabolites and energy	biological_process	0.112	16	733	391	22400	ENSOARG00000005560,ENSOARG00000016831,ENSOARG00000006536,ENSOARG00000018886,ENSOARG00000003683,ENSOARG00000011864,ENSOARG00000002028,ENSOARG00000010994,ENSOARG00000004143,ENSOARG00000000484,ENSOARG00000014760,ENSOARG00000018803,ENSOARG00000019300,Novel07044,ENSOARG00000005495,ENSOARG00000006454
GO:0009063	cellular amino acid catabolic process	biological_process	0.11221	2	733	21	22400	ENSOARG00000019705,Novel14147
GO:0016651	oxidoreductase activity, acting on NAD(P)H	molecular_function	0.11269	6	733	93	22400	ENSOARG00000000033,ENSOARG00000003683,ENSOARG00000005352,ENSOARG00000019454,ENSOARG00000015952,ENSOARG00000015378
GO:0003714	transcription corepressor activity	molecular_function	0.11461	2	733	23	22400	Novel03686,ENSOARG00000019942
GO:0090066	regulation of anatomical structure size	biological_process	0.11518	5	733	72	22400	ENSOARG00000019607,ENSOARG00000019391,ENSOARG00000002017,ENSOARG00000019712,ENSOARG00000021079
GO:0071203	WASH complex	cellular_component	0.1152	2	733	15	22400	ENSOARG00000005090,ENSOARG00000015533
GO:0007167	enzyme linked receptor protein signaling pathway	biological_process	0.11591	2	733	21	22400	ENSOARG00000001497,ENSOARG00000017586
GO:0016670	oxidoreductase activity, acting on a sulfur group of donors, oxygen as acceptor	molecular_function	0.11628	2	733	20	22400	ENSOARG00000002999,ENSOARG00000019705
GO:0005788	endoplasmic reticulum lumen	cellular_component	0.11637	1	733	4	22400	ENSOARG00000018038
GO:0038166	angiotensin-activated signaling pathway	biological_process	0.11641	1	733	5	22400	ENSOARG00000000056
GO:0043434	response to peptide hormone	biological_process	0.11641	1	733	5	22400	ENSOARG00000000056
GO:0071375	cellular response to peptide hormone stimulus	biological_process	0.11641	1	733	5	22400	ENSOARG00000000056
GO:1901652	response to peptide	biological_process	0.11641	1	733	5	22400	ENSOARG00000000056
GO:1901653	cellular response to peptide	biological_process	0.11641	1	733	5	22400	ENSOARG00000000056
GO:1904385	cellular response to angiotensin	biological_process	0.11641	1	733	5	22400	ENSOARG00000000056
GO:1990776	response to angiotensin	biological_process	0.11641	1	733	5	22400	ENSOARG00000000056
GO:0016748	succinyltransferase activity	molecular_function	0.11716	1	733	5	22400	ENSOARG00000006209
GO:0016749	N-succinyltransferase activity	molecular_function	0.11716	1	733	5	22400	ENSOARG00000006209
GO:0046488	phosphatidylinositol metabolic process	biological_process	0.1176	5	733	100	22400	ENSOARG00000000609,ENSOARG00000007826,ENSOARG00000016452,ENSOARG00000005127,ENSOARG00000001725
GO:0009982	pseudouridine synthase activity	molecular_function	0.11781	2	733	21	22400	ENSOARG00000010579,ENSOARG00000007318
GO:0042175	nuclear outer membrane-endoplasmic reticulum membrane network	cellular_component	0.11783	14	733	350	22400	ENSOARG00000015116,ENSOARG00000015712,ENSOARG00000021171,ENSOARG00000014193,ENSOARG00000002090,ENSOARG00000011136,ENSOARG00000007010,ENSOARG00000013704,ENSOARG00000007420,ENSOARG00000015265,ENSOARG00000003628,ENSOARG00000000301,ENSOARG00000005843,ENSOARG00000009528
GO:1901136	carbohydrate derivative catabolic process	biological_process	0.11916	3	733	44	22400	ENSOARG00000003421,ENSOARG00000013937,ENSOARG00000008236
GO:0003880	protein C-terminal carboxyl O-methyltransferase activity	molecular_function	0.11952	1	733	4	22400	ENSOARG00000012581
GO:0004671	protein C-terminal S-isoprenylcysteine carboxyl O-methyltransferase activity	molecular_function	0.11952	1	733	4	22400	ENSOARG00000012581
GO:0006481	C-terminal protein methylation	biological_process	0.11952	1	733	4	22400	ENSOARG00000012581
GO:0010340	carboxyl-O-methyltransferase activity	molecular_function	0.11952	1	733	4	22400	ENSOARG00000012581
GO:0018410	C-terminal protein amino acid modification	biological_process	0.11952	1	733	4	22400	ENSOARG00000012581
GO:0043687	post-translational protein modification	biological_process	0.11952	1	733	4	22400	ENSOARG00000012581
GO:0051998	protein carboxyl O-methyltransferase activity	molecular_function	0.11952	1	733	4	22400	ENSOARG00000012581
GO:1902533	positive regulation of intracellular signal transduction	biological_process	0.11984	3	733	42	22400	ENSOARG00000003896,ENSOARG00000016607,ENSOARG00000012316
GO:0009856	pollination	biological_process	0.12005	1	733	5	22400	ENSOARG00000012405
GO:0009875	pollen-pistil interaction	biological_process	0.12005	1	733	5	22400	ENSOARG00000012405
GO:0044706	multi-multicellular organism process	biological_process	0.12005	1	733	5	22400	ENSOARG00000012405
GO:0048544	recognition of pollen	biological_process	0.12005	1	733	5	22400	ENSOARG00000012405
GO:0033177	proton-transporting two-sector ATPase complex, proton-transporting domain	cellular_component	0.12077	11	733	225	22400	ENSOARG00000006653,ENSOARG00000000022,ENSOARG00000004031,ENSOARG00000016393,ENSOARG00000001680,ENSOARG00000020533,ENSOARG00000011397,ENSOARG00000019607,ENSOARG00000005993,ENSOARG00000015187,ENSOARG00000009042
GO:0005534	galactose binding	molecular_function	0.12084	1	733	5	22400	ENSOARG00000007785
GO:0022904	respiratory electron transport chain	biological_process	0.12104	4	733	53	22400	ENSOARG00000003683,ENSOARG00000005495,ENSOARG00000005560,ENSOARG00000014760
GO:0009579	thylakoid	cellular_component	0.12108	8	733	200	22400	ENSOARG00000004046,ENSOARG00000005993,Novel12226,ENSOARG00000006536,Novel03568,Novel03484,ENSOARG00000006454,ENSOARG00000003026
GO:0016042	lipid catabolic process	biological_process	0.12137	4	733	66	22400	ENSOARG00000006454,ENSOARG00000012026,ENSOARG00000012053,Novel12226
GO:0004620	phospholipase activity	molecular_function	0.12143	4	733	65	22400	ENSOARG00000020776,ENSOARG00000005131,ENSOARG00000003542,ENSOARG00000000772
GO:0032978	protein insertion into membrane from inner side	biological_process	0.12198	1	733	4	22400	ENSOARG00000008781
GO:0032979	protein insertion into mitochondrial inner membrane from matrix	biological_process	0.12198	1	733	4	22400	ENSOARG00000008781
GO:0090151	establishment of protein localization to mitochondrial membrane	biological_process	0.12198	1	733	4	22400	ENSOARG00000008781
GO:0045735	nutrient reservoir activity	molecular_function	0.12205	2	733	23	22400	ENSOARG00000005369,ENSOARG00000004832
GO:0008418	protein-N-terminal asparagine amidohydrolase activity	molecular_function	0.12227	1	733	3	22400	ENSOARG00000008149
GO:0010466	negative regulation of peptidase activity	biological_process	0.12276	2	733	18	22400	ENSOARG00000006310,ENSOARG00000018798
GO:0010951	negative regulation of endopeptidase activity	biological_process	0.12276	2	733	18	22400	ENSOARG00000018798,ENSOARG00000006310
GO:0045861	negative regulation of proteolysis	biological_process	0.12276	2	733	18	22400	ENSOARG00000006310,ENSOARG00000018798
GO:0000271	polysaccharide biosynthetic process	biological_process	0.12377	3	733	48	22400	Novel02656,ENSOARG00000003068,ENSOARG00000004936
GO:0004725	protein tyrosine phosphatase activity	molecular_function	0.12399	6	733	111	22400	ENSOARG00000012445,ENSOARG00000008874,ENSOARG00000002056,ENSOARG00000012773,ENSOARG00000015124,ENSOARG00000005848
GO:0006450	regulation of translational fidelity	biological_process	0.12501	1	733	3	22400	ENSOARG00000017265
GO:0044283	small molecule biosynthetic process	biological_process	0.12558	11	733	238	22400	ENSOARG00000008372,ENSOARG00000011322,Novel07651,ENSOARG00000011112,ENSOARG00000019237,ENSOARG00000010498,ENSOARG00000004539,ENSOARG00000007894,ENSOARG00000006004,ENSOARG00000018680,ENSOARG00000014137
GO:0042597	periplasmic space	cellular_component	0.126	2	733	20	22400	ENSOARG00000020455,ENSOARG00000015871
GO:0098588	bounding membrane of organelle	cellular_component	0.12611	17	733	391	22400	ENSOARG00000014855,ENSOARG00000020455,ENSOARG00000008758,ENSOARG00000007547,ENSOARG00000013049,ENSOARG00000002207,ENSOARG00000003896,ENSOARG00000003386,ENSOARG00000009882,ENSOARG00000002962,ENSOARG00000005993,ENSOARG00000025181,ENSOARG00000018644,ENSOARG00000017493,ENSOARG00000002991,ENSOARG00000007010,ENSOARG00000013705
GO:0034220	ion transmembrane transport	biological_process	0.12663	20	733	486	22400	ENSOARG00000001680,ENSOARG00000012773,ENSOARG00000020533,ENSOARG00000005993,Novel02286,ENSOARG00000012394,ENSOARG00000015187,ENSOARG00000000022,ENSOARG00000009771,ENSOARG00000004031,ENSOARG00000016080,ENSOARG00000016393,ENSOARG00000019607,ENSOARG00000011397,ENSOARG00000009042,ENSOARG00000016390,ENSOARG00000006653,ENSOARG00000003506,ENSOARG00000013538,ENSOARG00000017129
GO:0097020	COPII adaptor activity	molecular_function	0.12676	1	733	4	22400	ENSOARG00000011341
GO:0140312	cargo adaptor activity	molecular_function	0.12676	1	733	4	22400	ENSOARG00000011341
GO:0009820	alkaloid metabolic process	biological_process	0.12684	1	733	3	22400	ENSOARG00000010014
GO:0007099	centriole replication	biological_process	0.12795	1	733	7	22400	ENSOARG00000018898
GO:0098534	centriole assembly	biological_process	0.12795	1	733	7	22400	ENSOARG00000018898
GO:0030492	hemoglobin binding	molecular_function	0.12804	1	733	3	22400	ENSOARG00000016234
GO:2000145	regulation of cell motility	biological_process	0.12866	3	733	37	22400	ENSOARG00000005870,ENSOARG00000017614,ENSOARG00000019607
GO:0016715	oxidoreductase activity, acting on paired donors, with incorporation or reduction of molecular oxygen, reduced ascorbate as one donor, and incorporation of one atom of oxygen	molecular_function	0.12907	1	733	5	22400	ENSOARG00000018405
GO:0030234	enzyme regulator activity	molecular_function	0.13002	26	733	650	22400	ENSOARG00000011322,ENSOARG00000004202,ENSOARG00000014193,ENSOARG00000014083,ENSOARG00000020698,ENSOARG00000011136,ENSOARG00000004139,ENSOARG00000019942,ENSOARG00000004130,ENSOARG00000010574,ENSOARG00000004623,ENSOARG00000006310,ENSOARG00000006202,ENSOARG00000007209,ENSOARG00000004832,ENSOARG00000011544,ENSOARG00000013157,ENSOARG00000020730,ENSOARG00000003022,ENSOARG00000000344,ENSOARG00000001346,…
GO:0044770	cell cycle phase transition	biological_process	0.13014	4	733	56	22400	ENSOARG00000005848,ENSOARG00000017614,ENSOARG00000019942,ENSOARG00000020797
GO:1901987	regulation of cell cycle phase transition	biological_process	0.13014	4	733	56	22400	ENSOARG00000019942,ENSOARG00000020797,ENSOARG00000005848,ENSOARG00000017614
GO:0015109	chromate transmembrane transporter activity	molecular_function	0.13107	1	733	3	22400	ENSOARG00000016876
GO:0015703	chromate transport	biological_process	0.13107	1	733	3	22400	ENSOARG00000016876
GO:0071704	organic substance metabolic process	biological_process	0.13135	276	733	8435	22400	Novel00315,ENSOARG00000020455,ENSOARG00000014198,ENSOARG00000010014,ENSOARG00000001725,ENSOARG00000000772,ENSOARG00000004143,ENSOARG00000000484,ENSOARG00000008842,ENSOARG00000012029,ENSOARG00000003022,Novel07401,ENSOARG00000016156,ENSOARG00000006824,ENSOARG00000003068,ENSOARG00000015116,ENSOARG00000007209,ENSOARG00000009300,ENSOARG00000009042,ENSOARG00000012026,ENSOARG00000010407,ENSOARG000000003…
GO:0004616	phosphogluconate dehydrogenase (decarboxylating) activity	molecular_function	0.13212	1	733	3	22400	ENSOARG00000002028
GO:0031300	intrinsic component of organelle membrane	cellular_component	0.13233	9	733	182	22400	ENSOARG00000015712,ENSOARG00000015116,ENSOARG00000011136,ENSOARG00000014193,ENSOARG00000015265,ENSOARG00000000301,ENSOARG00000005848,ENSOARG00000014483,ENSOARG00000002962
GO:0031301	integral component of organelle membrane	cellular_component	0.13233	9	733	182	22400	ENSOARG00000015116,ENSOARG00000015712,ENSOARG00000014193,ENSOARG00000011136,ENSOARG00000002962,ENSOARG00000014483,ENSOARG00000005848,ENSOARG00000015265,ENSOARG00000000301
GO:0039693	viral DNA genome replication	biological_process	0.13351	1	733	5	22400	ENSOARG00000017129
GO:0001919	regulation of receptor recycling	biological_process	0.13371	1	733	5	22400	ENSOARG00000003896
GO:0007040	lysosome organization	biological_process	0.13371	1	733	5	22400	ENSOARG00000003896
GO:0032008	positive regulation of TOR signaling	biological_process	0.13371	1	733	5	22400	ENSOARG00000003896
GO:0042632	cholesterol homeostasis	biological_process	0.13371	1	733	5	22400	ENSOARG00000003896
GO:0043200	response to amino acid	biological_process	0.13371	1	733	5	22400	ENSOARG00000003896
GO:0055092	sterol homeostasis	biological_process	0.13371	1	733	5	22400	ENSOARG00000003896
GO:0071229	cellular response to acid chemical	biological_process	0.13371	1	733	5	22400	ENSOARG00000003896
GO:0071230	cellular response to amino acid stimulus	biological_process	0.13371	1	733	5	22400	ENSOARG00000003896
GO:0080171	lytic vacuole organization	biological_process	0.13371	1	733	5	22400	ENSOARG00000003896
GO:0070011	peptidase activity, acting on L-amino acid peptides	molecular_function	0.13382	36	733	1044	22400	ENSOARG00000003092,ENSOARG00000018604,ENSOARG00000002951,ENSOARG00000003257,ENSOARG00000007429,ENSOARG00000002862,ENSOARG00000017792,ENSOARG00000007209,ENSOARG00000019272,ENSOARG00000002733,ENSOARG00000008104,ENSOARG00000004434,ENSOARG00000006985,ENSOARG00000012264,ENSOARG00000005131,ENSOARG00000014664,ENSOARG00000019380,ENSOARG00000010615,ENSOARG00000020869,ENSOARG00000012754,ENSOARG00000014760,…
GO:0045766	positive regulation of angiogenesis	biological_process	0.13471	1	733	8	22400	ENSOARG00000016607
GO:1904018	positive regulation of vasculature development	biological_process	0.13471	1	733	8	22400	ENSOARG00000016607
GO:0015627	type II protein secretion system complex	cellular_component	0.13499	1	733	8	22400	ENSOARG00000001015
GO:0015628	protein secretion by the type II secretion system	biological_process	0.13499	1	733	8	22400	ENSOARG00000001015
GO:0098776	protein transport across the cell outer membrane	biological_process	0.13499	1	733	8	22400	ENSOARG00000001015
GO:0006576	cellular biogenic amine metabolic process	biological_process	0.13681	5	733	66	22400	ENSOARG00000019997,ENSOARG00000004002,ENSOARG00000003801,Novel14147,ENSOARG00000018084
GO:0044106	cellular amine metabolic process	biological_process	0.13681	5	733	66	22400	ENSOARG00000019997,ENSOARG00000003801,ENSOARG00000004002,ENSOARG00000018084,Novel14147
GO:0003713	transcription coactivator activity	molecular_function	0.13739	2	733	25	22400	ENSOARG00000003486,ENSOARG00000008842
GO:0016073	snRNA metabolic process	biological_process	0.13824	1	733	4	22400	ENSOARG00000007094
GO:0016180	snRNA processing	biological_process	0.13824	1	733	4	22400	ENSOARG00000007094
GO:0034472	snRNA 3-end processing	biological_process	0.13824	1	733	4	22400	ENSOARG00000007094
GO:0034477	U6 snRNA 3-end processing	biological_process	0.13824	1	733	4	22400	ENSOARG00000007094
GO:0043628	ncRNA 3-end processing	biological_process	0.13824	1	733	4	22400	ENSOARG00000007094
GO:0016638	oxidoreductase activity, acting on the CH-NH2 group of donors	molecular_function	0.13912	3	733	45	22400	ENSOARG00000000317,ENSOARG00000015871,ENSOARG00000020455
GO:0004852	uroporphyrinogen-III synthase activity	molecular_function	0.14012	1	733	5	22400	ENSOARG00000011550
GO:0016614	oxidoreductase activity, acting on CH-OH group of donors	molecular_function	0.14083	6	733	115	22400	ENSOARG00000008236,ENSOARG00000009602,ENSOARG00000018980,ENSOARG00000013937,ENSOARG00000009300,ENSOARG00000002028
GO:0006402	mRNA catabolic process	biological_process	0.14179	3	733	56	22400	ENSOARG00000017348,ENSOARG00000015095,ENSOARG00000007700
GO:0010309	acireductone dioxygenase [iron(II)-requiring] activity	molecular_function	0.14182	1	733	3	22400	ENSOARG00000005369
GO:0050290	sphingomyelin phosphodiesterase D activity	molecular_function	0.14327	1	733	6	22400	ENSOARG00000005131
GO:0050385	ureidoglycolate lyase activity	molecular_function	0.14383	1	733	4	22400	ENSOARG00000003023
GO:1901988	negative regulation of cell cycle phase transition	biological_process	0.14404	3	733	34	22400	ENSOARG00000017614,ENSOARG00000019942,ENSOARG00000020797
GO:1901991	negative regulation of mitotic cell cycle phase transition	biological_process	0.14404	3	733	34	22400	ENSOARG00000017614,ENSOARG00000020797,ENSOARG00000019942
GO:0009628	response to abiotic stimulus	biological_process	0.14454	2	733	31	22400	ENSOARG00000018604,ENSOARG00000010979
GO:0015174	basic amino acid transmembrane transporter activity	molecular_function	0.14462	1	733	8	22400	Novel02286
GO:0015189	L-lysine transmembrane transporter activity	molecular_function	0.14462	1	733	8	22400	Novel02286
GO:0015661	L-lysine efflux transmembrane transporter activity	molecular_function	0.14462	1	733	8	22400	Novel02286
GO:1902022	L-lysine transport	biological_process	0.14462	1	733	8	22400	Novel02286
GO:1903401	L-lysine transmembrane transport	biological_process	0.14462	1	733	8	22400	Novel02286
GO:0044030	regulation of DNA methylation	biological_process	0.1451	1	733	5	22400	ENSOARG00000001476
GO:0004074	biliverdin reductase activity	molecular_function	0.14585	1	733	4	22400	ENSOARG00000016920
GO:0042167	heme catabolic process	biological_process	0.14585	1	733	4	22400	ENSOARG00000016920
GO:0009712	catechol-containing compound metabolic process	biological_process	0.14589	1	733	4	22400	ENSOARG00000019997
GO:0018576	catechol 1,2-dioxygenase activity	molecular_function	0.14589	1	733	4	22400	ENSOARG00000019997
GO:0019114	catechol dioxygenase activity	molecular_function	0.14589	1	733	4	22400	ENSOARG00000019997
GO:0016878	acid-thiol ligase activity	molecular_function	0.14593	1	733	6	22400	ENSOARG00000004654
GO:0048598	embryonic morphogenesis	biological_process	0.14703	1	733	4	22400	ENSOARG00000014419
GO:0072669	tRNA-splicing ligase complex	cellular_component	0.14703	1	733	4	22400	ENSOARG00000014419
GO:0040012	regulation of locomotion	biological_process	0.1471	3	733	39	22400	ENSOARG00000017614,ENSOARG00000019607,ENSOARG00000005870
GO:0008437	thyrotropin-releasing hormone activity	molecular_function	0.14726	1	733	4	22400	ENSOARG00000013860
GO:0000075	cell cycle checkpoint	biological_process	0.14756	4	733	59	22400	ENSOARG00000019942,ENSOARG00000020797,ENSOARG00000010979,ENSOARG00000011318
GO:0043086	negative regulation of catalytic activity	biological_process	0.14781	4	733	62	22400	ENSOARG00000006310,ENSOARG00000018798,ENSOARG00000003022,Novel00297
GO:0044092	negative regulation of molecular function	biological_process	0.14781	4	733	62	22400	ENSOARG00000003022,Novel00297,ENSOARG00000006310,ENSOARG00000018798
GO:0008009	chemokine activity	molecular_function	0.14807	5	733	48	22400	ENSOARG00000014592,ENSOARG00000009627,ENSOARG00000002991,ENSOARG00000020576,ENSOARG00000010012
GO:0042379	chemokine receptor binding	molecular_function	0.14807	5	733	48	22400	ENSOARG00000010012,ENSOARG00000020576,ENSOARG00000002991,ENSOARG00000014592,ENSOARG00000009627
GO:0004833	tryptophan 2,3-dioxygenase activity	molecular_function	0.14895	1	733	6	22400	Novel14147
GO:0006569	tryptophan catabolic process	biological_process	0.14895	1	733	6	22400	Novel14147
GO:0009310	amine catabolic process	biological_process	0.14895	1	733	6	22400	Novel14147
GO:0019441	tryptophan catabolic process to kynurenine	biological_process	0.14895	1	733	6	22400	Novel14147
GO:0042402	cellular biogenic amine catabolic process	biological_process	0.14895	1	733	6	22400	Novel14147
GO:0042436	indole-containing compound catabolic process	biological_process	0.14895	1	733	6	22400	Novel14147
GO:0046218	indolalkylamine catabolic process	biological_process	0.14895	1	733	6	22400	Novel14147
GO:0070189	kynurenine metabolic process	biological_process	0.14895	1	733	6	22400	Novel14147
GO:0031123	RNA 3-end processing	biological_process	0.15211	2	733	20	22400	ENSOARG00000002226,ENSOARG00000007094
GO:0005509	calcium ion binding	molecular_function	0.15277	21	733	540	22400	ENSOARG00000005281,ENSOARG00000015632,ENSOARG00000015415,ENSOARG00000013432,ENSOARG00000021079,ENSOARG00000010640,ENSOARG00000000772,ENSOARG00000011854,ENSOARG00000015842,ENSOARG00000000691,ENSOARG00000021190,ENSOARG00000010333,ENSOARG00000012128,ENSOARG00000013303,ENSOARG00000001240,ENSOARG00000021018,ENSOARG00000020821,ENSOARG00000005151,ENSOARG00000000912,ENSOARG00000003379,ENSOARG00000006080
GO:0004832	valine-tRNA ligase activity	molecular_function	0.15297	1	733	3	22400	ENSOARG00000003022
GO:0006438	valyl-tRNA aminoacylation	biological_process	0.15297	1	733	3	22400	ENSOARG00000003022
GO:0004649	poly(ADP-ribose) glycohydrolase activity	molecular_function	0.15364	1	733	8	22400	ENSOARG00000017047
GO:0005783	endoplasmic reticulum	cellular_component	0.15389	9	733	198	22400	ENSOARG00000009683,ENSOARG00000021171,ENSOARG00000018038,ENSOARG00000015116,ENSOARG00000013704,ENSOARG00000007010,ENSOARG00000020782,ENSOARG00000006492,ENSOARG00000015394
GO:0003997	acyl-CoA oxidase activity	molecular_function	0.15519	1	733	7	22400	ENSOARG00000012053
GO:0004810	tRNA adenylyltransferase activity	molecular_function	0.15574	1	733	8	22400	ENSOARG00000008732
GO:0022618	ribonucleoprotein complex assembly	biological_process	0.15626	2	733	27	22400	ENSOARG00000013428,ENSOARG00000016594
GO:0071826	ribonucleoprotein complex subunit organization	biological_process	0.15626	2	733	27	22400	ENSOARG00000016594,ENSOARG00000013428
GO:0009653	anatomical structure morphogenesis	biological_process	0.15658	8	733	172	22400	ENSOARG00000014733,ENSOARG00000001779,ENSOARG00000019607,ENSOARG00000018898,ENSOARG00000018666,ENSOARG00000016607,ENSOARG00000014419,ENSOARG00000008230
GO:0009100	glycoprotein metabolic process	biological_process	0.15822	7	733	159	22400	ENSOARG00000014923,ENSOARG00000021171,ENSOARG00000005235,ENSOARG00000003421,ENSOARG00000016716,ENSOARG00000013704,ENSOARG00000000369
GO:0045261	proton-transporting ATP synthase complex, catalytic core F(1)	cellular_component	0.15874	2	733	21	22400	ENSOARG00000015367,ENSOARG00000016080
GO:0006480	N-terminal protein amino acid methylation	biological_process	0.15896	1	733	4	22400	ENSOARG00000015933
GO:0006839	mitochondrial transport	biological_process	0.15943	3	733	41	22400	ENSOARG00000008781,ENSOARG00000017001,ENSOARG00000012394
GO:0034637	cellular carbohydrate biosynthetic process	biological_process	0.15957	3	733	52	22400	Novel02656,ENSOARG00000003068,ENSOARG00000004936
GO:0004869	cysteine-type endopeptidase inhibitor activity	molecular_function	0.16005	3	733	25	22400	ENSOARG00000007209,ENSOARG00000006202,ENSOARG00000001346
GO:0009967	positive regulation of signal transduction	biological_process	0.1611	3	733	49	22400	ENSOARG00000003896,ENSOARG00000016607,ENSOARG00000012316
GO:0010647	positive regulation of cell communication	biological_process	0.1611	3	733	49	22400	ENSOARG00000012316,ENSOARG00000016607,ENSOARG00000003896
GO:0023056	positive regulation of signaling	biological_process	0.1611	3	733	49	22400	ENSOARG00000012316,ENSOARG00000003896,ENSOARG00000016607
GO:0006621	protein retention in ER lumen	biological_process	0.16112	1	733	4	22400	ENSOARG00000002185
GO:0035437	maintenance of protein localization in endoplasmic reticulum	biological_process	0.16112	1	733	4	22400	ENSOARG00000002185
GO:0046923	ER retention sequence binding	molecular_function	0.16112	1	733	4	22400	ENSOARG00000002185
GO:0072595	maintenance of protein localization in organelle	biological_process	0.16112	1	733	4	22400	ENSOARG00000002185
GO:0010243	response to organonitrogen compound	biological_process	0.16118	2	733	22	22400	ENSOARG00000000056,ENSOARG00000003896
GO:0071417	cellular response to organonitrogen compound	biological_process	0.16118	2	733	22	22400	ENSOARG00000003896,ENSOARG00000000056
GO:0004427	inorganic diphosphatase activity	molecular_function	0.16121	1	733	4	22400	ENSOARG00000005922
GO:0004721	phosphoprotein phosphatase activity	molecular_function	0.16161	7	733	147	22400	ENSOARG00000015124,ENSOARG00000008874,ENSOARG00000002056,ENSOARG00000012773,ENSOARG00000002983,ENSOARG00000012445,ENSOARG00000005848
GO:0006006	glucose metabolic process	biological_process	0.16248	2	733	28	22400	ENSOARG00000011589,ENSOARG00000019237
GO:0009617	response to bacterium	biological_process	0.1626	6	733	116	22400	ENSOARG00000011550,ENSOARG00000009627,ENSOARG00000015167,ENSOARG00000006362,ENSOARG00000009770,ENSOARG00000019380
GO:0042742	defense response to bacterium	biological_process	0.1626	6	733	116	22400	ENSOARG00000019380,ENSOARG00000009770,ENSOARG00000006362,ENSOARG00000015167,ENSOARG00000009627,ENSOARG00000011550
GO:0004392	heme oxygenase (decyclizing) activity	molecular_function	0.16266	1	733	6	22400	ENSOARG00000003467
GO:0006788	heme oxidation	biological_process	0.16266	1	733	6	22400	ENSOARG00000003467
GO:0034755	iron ion transmembrane transport	biological_process	0.16268	1	733	7	22400	ENSOARG00000016390
GO:0030532	small nuclear ribonucleoprotein complex	cellular_component	0.16268	2	733	24	22400	ENSOARG00000003738,ENSOARG00000016594
GO:0097525	spliceosomal snRNP complex	cellular_component	0.16268	2	733	24	22400	ENSOARG00000016594,ENSOARG00000003738
GO:0050830	defense response to Gram-positive bacterium	biological_process	0.16306	2	733	21	22400	ENSOARG00000009627,ENSOARG00000015167
GO:0001881	receptor recycling	biological_process	0.16374	1	733	7	22400	ENSOARG00000003896
GO:0042537	benzene-containing compound metabolic process	biological_process	0.16413	1	733	7	22400	Novel14147
GO:0051341	regulation of oxidoreductase activity	biological_process	0.16474	1	733	5	22400	Novel00297
GO:0051354	negative regulation of oxidoreductase activity	biological_process	0.16474	1	733	5	22400	Novel00297
GO:1900757	regulation of D-amino-acid oxidase activity	biological_process	0.16474	1	733	5	22400	Novel00297
GO:1900758	negative regulation of D-amino-acid oxidase activity	biological_process	0.16474	1	733	5	22400	Novel00297
GO:0032299	ribonuclease H2 complex	cellular_component	0.16478	1	733	5	22400	ENSOARG00000017675
GO:0030170	pyridoxal phosphate binding	molecular_function	0.16587	3	733	53	22400	ENSOARG00000001717,ENSOARG00000006209,ENSOARG00000014198
GO:0070279	vitamin B6 binding	molecular_function	0.16587	3	733	53	22400	ENSOARG00000006209,ENSOARG00000001717,ENSOARG00000014198
GO:0004185	serine-type carboxypeptidase activity	molecular_function	0.16622	1	733	8	22400	ENSOARG00000006985
GO:0098662	inorganic cation transmembrane transport	biological_process	0.16704	18	733	446	22400	ENSOARG00000004031,ENSOARG00000009771,ENSOARG00000000022,ENSOARG00000015187,ENSOARG00000005993,Novel02286,ENSOARG00000020533,ENSOARG00000012773,ENSOARG00000001680,ENSOARG00000017129,ENSOARG00000013538,ENSOARG00000006653,ENSOARG00000016390,ENSOARG00000009042,ENSOARG00000019607,ENSOARG00000011397,ENSOARG00000016393,ENSOARG00000016080
GO:0006986	response to unfolded protein	biological_process	0.16739	1	733	5	22400	ENSOARG00000021119
GO:0000272	polysaccharide catabolic process	biological_process	0.16843	4	733	45	22400	ENSOARG00000010640,ENSOARG00000012128,ENSOARG00000011920,ENSOARG00000015415
GO:0000148	1,3-beta-D-glucan synthase complex	cellular_component	0.1691	1	733	8	22400	ENSOARG00000004936
GO:0003843	1,3-beta-D-glucan synthase activity	molecular_function	0.1691	1	733	8	22400	ENSOARG00000004936
GO:0006074	(1->3)-beta-D-glucan metabolic process	biological_process	0.1691	1	733	8	22400	ENSOARG00000004936
GO:0006075	(1->3)-beta-D-glucan biosynthetic process	biological_process	0.1691	1	733	8	22400	ENSOARG00000004936
GO:0006012	galactose metabolic process	biological_process	0.16982	1	733	7	22400	ENSOARG00000009164
GO:0004521	endoribonuclease activity	molecular_function	0.17002	4	733	87	22400	ENSOARG00000004909,ENSOARG00000013432,ENSOARG00000005870,ENSOARG00000019434
GO:0051270	regulation of cellular component movement	biological_process	0.17025	3	733	40	22400	ENSOARG00000005870,ENSOARG00000019607,ENSOARG00000017614
GO:0051640	organelle localization	biological_process	0.17032	4	733	80	22400	ENSOARG00000004077,ENSOARG00000012658,ENSOARG00000011326,ENSOARG00000019607
GO:0005751	mitochondrial respiratory chain complex IV	cellular_component	0.17057	1	733	3	22400	ENSOARG00000012290
GO:0045277	respiratory chain complex IV	cellular_component	0.17057	1	733	3	22400	ENSOARG00000012290
GO:0033897	ribonuclease T2 activity	molecular_function	0.17078	1	733	4	22400	ENSOARG00000004909
GO:0008250	oligosaccharyltransferase complex	cellular_component	0.17088	2	733	27	22400	ENSOARG00000013704,ENSOARG00000021171
GO:0070273	phosphatidylinositol-4-phosphate binding	molecular_function	0.17111	1	733	5	22400	ENSOARG00000020842
GO:0022890	inorganic cation transmembrane transporter activity	molecular_function	0.17118	31	733	825	22400	ENSOARG00000001680,ENSOARG00000019332,ENSOARG00000012773,ENSOARG00000021119,ENSOARG00000009508,ENSOARG00000020533,ENSOARG00000009506,ENSOARG00000012290,ENSOARG00000010995,Novel15447,ENSOARG00000007720,ENSOARG00000005993,ENSOARG00000015187,ENSOARG00000000022,ENSOARG00000002849,ENSOARG00000004031,ENSOARG00000016080,ENSOARG00000016393,ENSOARG00000019607,ENSOARG00000011397,ENSOARG00000001167,ENSOARG0…
GO:0016746	transferase activity, transferring acyl groups	molecular_function	0.17194	13	733	329	22400	ENSOARG00000016798,ENSOARG00000018680,ENSOARG00000004046,ENSOARG00000003379,ENSOARG00000006004,ENSOARG00000006209,ENSOARG00000009553,ENSOARG00000015712,ENSOARG00000007826,ENSOARG00000015632,ENSOARG00000000038,ENSOARG00000004539,ENSOARG00000011112
GO:0005186	pheromone activity	molecular_function	0.17394	2	733	32	22400	ENSOARG00000006584,ENSOARG00000002045
GO:0004713	protein tyrosine kinase activity	molecular_function	0.17462	2	733	30	22400	ENSOARG00000001497,ENSOARG00000017586
GO:0008199	ferric iron binding	molecular_function	0.17463	4	733	41	22400	ENSOARG00000017679,ENSOARG00000014339,ENSOARG00000015443,ENSOARG00000012450
GO:0098660	inorganic ion transmembrane transport	biological_process	0.17579	18	733	450	22400	ENSOARG00000004031,ENSOARG00000009771,ENSOARG00000000022,Novel02286,ENSOARG00000005993,ENSOARG00000015187,ENSOARG00000001680,ENSOARG00000020533,ENSOARG00000012773,ENSOARG00000013538,ENSOARG00000017129,ENSOARG00000006653,ENSOARG00000019607,ENSOARG00000011397,ENSOARG00000016390,ENSOARG00000009042,ENSOARG00000016393,ENSOARG00000016080
GO:0043022	ribosome binding	molecular_function	0.17617	3	733	38	22400	ENSOARG00000003636,ENSOARG00000005993,ENSOARG00000019505
GO:0098655	cation transmembrane transport	biological_process	0.17731	18	733	453	22400	ENSOARG00000004031,ENSOARG00000009771,ENSOARG00000000022,ENSOARG00000015187,ENSOARG00000005993,Novel02286,ENSOARG00000001680,ENSOARG00000020533,ENSOARG00000012773,ENSOARG00000013538,ENSOARG00000017129,ENSOARG00000006653,ENSOARG00000019607,ENSOARG00000011397,ENSOARG00000016390,ENSOARG00000009042,ENSOARG00000016393,ENSOARG00000016080
GO:0005544	calcium-dependent phospholipid binding	molecular_function	0.17821	2	733	22	22400	ENSOARG00000020821,ENSOARG00000000912
GO:1901699	cellular response to nitrogen compound	biological_process	0.17836	2	733	25	22400	ENSOARG00000003896,ENSOARG00000000056
GO:1901701	cellular response to oxygen-containing compound	biological_process	0.17836	2	733	25	22400	ENSOARG00000000056,ENSOARG00000003896
GO:0034719	SMN-Sm protein complex	cellular_component	0.17896	1	733	4	22400	Novel04799
GO:0045787	positive regulation of cell cycle	biological_process	0.17939	1	733	9	22400	ENSOARG00000005848
GO:0090068	positive regulation of cell cycle process	biological_process	0.17939	1	733	9	22400	ENSOARG00000005848
GO:1901989	positive regulation of cell cycle phase transition	biological_process	0.17939	1	733	9	22400	ENSOARG00000005848
GO:1902751	positive regulation of cell cycle G2/M phase transition	biological_process	0.17939	1	733	9	22400	ENSOARG00000005848
GO:0004222	metalloendopeptidase activity	molecular_function	0.18008	6	733	160	22400	ENSOARG00000004820,ENSOARG00000010962,ENSOARG00000012264,ENSOARG00000010943,ENSOARG00000018035,ENSOARG00000018084
GO:0140096	catalytic activity, acting on a protein	molecular_function	0.18037	78	733	2515	22400	ENSOARG00000019380,ENSOARG00000010615,ENSOARG00000020869,ENSOARG00000012489,ENSOARG00000020825,ENSOARG00000000501,ENSOARG00000001497,ENSOARG00000003520,ENSOARG00000017792,ENSOARG00000007209,ENSOARG00000003257,ENSOARG00000007429,ENSOARG00000002862,Novel07401,ENSOARG00000018604,ENSOARG00000002951,ENSOARG00000000858,ENSOARG00000002056,ENSOARG00000008842,ENSOARG00000003092,ENSOARG00000018084,ENSOARG0…
GO:0006635	fatty acid beta-oxidation	biological_process	0.18047	1	733	8	22400	ENSOARG00000012053
GO:0009062	fatty acid catabolic process	biological_process	0.18047	1	733	8	22400	ENSOARG00000012053
GO:0019395	fatty acid oxidation	biological_process	0.18047	1	733	8	22400	ENSOARG00000012053
GO:0034440	lipid oxidation	biological_process	0.18047	1	733	8	22400	ENSOARG00000012053
GO:0031554	regulation of DNA-templated transcription, termination	biological_process	0.18077	1	733	9	22400	ENSOARG00000004708
GO:0098805	whole membrane	cellular_component	0.1813	12	733	276	22400	ENSOARG00000005993,ENSOARG00000008758,ENSOARG00000020455,ENSOARG00000009882,ENSOARG00000014855,ENSOARG00000003896,ENSOARG00000017493,ENSOARG00000013705,ENSOARG00000003386,ENSOARG00000018644,ENSOARG00000002207,ENSOARG00000007547
GO:0012505	endomembrane system	cellular_component	0.18158	26	733	758	22400	ENSOARG00000006492,ENSOARG00000015265,ENSOARG00000014855,ENSOARG00000005843,ENSOARG00000020782,ENSOARG00000015394,ENSOARG00000009528,ENSOARG00000015712,ENSOARG00000018038,ENSOARG00000011136,ENSOARG00000002090,ENSOARG00000021171,ENSOARG00000013049,ENSOARG00000002207,ENSOARG00000014193,ENSOARG00000003896,ENSOARG00000003628,ENSOARG00000000301,ENSOARG00000002962,ENSOARG00000025181,ENSOARG00000015116,…
GO:0043414	macromolecule methylation	biological_process	0.18193	5	733	97	22400	ENSOARG00000012581,ENSOARG00000003379,ENSOARG00000015933,ENSOARG00000002890,ENSOARG00000001476
GO:0003899	DNA-directed 5-3 RNA polymerase activity	molecular_function	0.18194	8	733	184	22400	Novel10413,ENSOARG00000010994,ENSOARG00000000302,ENSOARG00000017227,ENSOARG00000015116,ENSOARG00000016984,ENSOARG00000014204,ENSOARG00000002999
GO:0019321	pentose metabolic process	biological_process	0.182	1	733	9	22400	ENSOARG00000021147
GO:0019566	arabinose metabolic process	biological_process	0.182	1	733	9	22400	ENSOARG00000021147
GO:0046373	L-arabinose metabolic process	biological_process	0.182	1	733	9	22400	ENSOARG00000021147
GO:0046556	alpha-L-arabinofuranosidase activity	molecular_function	0.182	1	733	9	22400	ENSOARG00000021147
GO:0039656	modulation by virus of host gene expression	biological_process	0.18247	1	733	6	22400	ENSOARG00000005870
GO:0039657	suppression by virus of host gene expression	biological_process	0.18247	1	733	6	22400	ENSOARG00000005870
GO:0004057	arginyltransferase activity	molecular_function	0.18284	1	733	6	22400	ENSOARG00000000038
GO:0016598	protein arginylation	biological_process	0.18284	1	733	6	22400	ENSOARG00000000038
GO:0003018	vascular process in circulatory system	biological_process	0.18301	2	733	25	22400	ENSOARG00000019391,ENSOARG00000021079
GO:0035150	regulation of tube size	biological_process	0.18301	2	733	25	22400	ENSOARG00000021079,ENSOARG00000019391
GO:0035296	regulation of tube diameter	biological_process	0.18301	2	733	25	22400	ENSOARG00000019391,ENSOARG00000021079
GO:0097746	regulation of blood vessel diameter	biological_process	0.18301	2	733	25	22400	ENSOARG00000021079,ENSOARG00000019391
GO:0010942	positive regulation of cell death	biological_process	0.18429	4	733	66	22400	Novel02792,ENSOARG00000009786,ENSOARG00000015367,ENSOARG00000001165
GO:0043065	positive regulation of apoptotic process	biological_process	0.18429	4	733	66	22400	ENSOARG00000001165,ENSOARG00000009786,ENSOARG00000015367,Novel02792
GO:0043068	positive regulation of programmed cell death	biological_process	0.18429	4	733	66	22400	ENSOARG00000001165,Novel02792,ENSOARG00000015367,ENSOARG00000009786
GO:1901264	carbohydrate derivative transport	biological_process	0.18496	2	733	27	22400	ENSOARG00000013049,ENSOARG00000025181
GO:0008107	galactoside 2-alpha-L-fucosyltransferase activity	molecular_function	0.18559	1	733	10	22400	ENSOARG00000009528
GO:0031127	alpha-(1,2)-fucosyltransferase activity	molecular_function	0.18559	1	733	10	22400	ENSOARG00000009528
GO:0000750	pheromone-dependent signal transduction involved in conjugation with cellular fusion	biological_process	0.18598	1	733	8	22400	ENSOARG00000006584
GO:0032005	signal transduction involved in positive regulation of conjugation with cellular fusion	biological_process	0.18598	1	733	8	22400	ENSOARG00000006584
GO:0016634	oxidoreductase activity, acting on the CH-CH group of donors, oxygen as acceptor	molecular_function	0.18813	1	733	8	22400	ENSOARG00000012053
GO:0010605	negative regulation of macromolecule metabolic process	biological_process	0.18861	8	733	193	22400	ENSOARG00000015095,ENSOARG00000017348,ENSOARG00000007700,ENSOARG00000018798,ENSOARG00000006310,ENSOARG00000001124,ENSOARG00000005870,ENSOARG00000003068
GO:0006098	pentose-phosphate shunt	biological_process	0.18867	1	733	5	22400	ENSOARG00000002028
GO:0006740	NADPH regeneration	biological_process	0.18867	1	733	5	22400	ENSOARG00000002028
GO:0003013	circulatory system process	biological_process	0.18973	2	733	26	22400	ENSOARG00000021079,ENSOARG00000019391
GO:0008015	blood circulation	biological_process	0.18973	2	733	26	22400	ENSOARG00000019391,ENSOARG00000021079
GO:0004602	glutathione peroxidase activity	molecular_function	0.18987	2	733	17	22400	ENSOARG00000011060,ENSOARG00000007929
GO:0003839	gamma-glutamylcyclotransferase activity	molecular_function	0.19034	1	733	4	22400	ENSOARG00000017409
GO:0006751	glutathione catabolic process	biological_process	0.19034	1	733	4	22400	ENSOARG00000017409
GO:0043171	peptide catabolic process	biological_process	0.19034	1	733	4	22400	ENSOARG00000017409
GO:2001057	reactive nitrogen species metabolic process	biological_process	0.19034	1	733	9	22400	ENSOARG00000010575
GO:0006879	cellular iron ion homeostasis	biological_process	0.19071	4	733	43	22400	ENSOARG00000012450,ENSOARG00000014339,ENSOARG00000017679,ENSOARG00000015443
GO:0055072	iron ion homeostasis	biological_process	0.19071	4	733	43	22400	ENSOARG00000017679,ENSOARG00000014339,ENSOARG00000015443,ENSOARG00000012450
GO:1901698	response to nitrogen compound	biological_process	0.19136	2	733	27	22400	ENSOARG00000000056,ENSOARG00000003896
GO:0006493	protein O-linked glycosylation	biological_process	0.19186	1	733	8	22400	ENSOARG00000000369
GO:0010948	negative regulation of cell cycle process	biological_process	0.19207	3	733	44	22400	ENSOARG00000017614,ENSOARG00000019942,ENSOARG00000020797
GO:0009251	glucan catabolic process	biological_process	0.1924	1	733	5	22400	ENSOARG00000011920
GO:0030245	cellulose catabolic process	biological_process	0.1924	1	733	5	22400	ENSOARG00000011920
GO:0044247	cellular polysaccharide catabolic process	biological_process	0.1924	1	733	5	22400	ENSOARG00000011920
GO:0051275	beta-glucan catabolic process	biological_process	0.1924	1	733	5	22400	ENSOARG00000011920
GO:0006497	protein lipidation	biological_process	0.19245	3	733	66	22400	ENSOARG00000005127,ENSOARG00000007826,ENSOARG00000000609
GO:0006505	GPI anchor metabolic process	biological_process	0.19245	3	733	66	22400	ENSOARG00000000609,ENSOARG00000005127,ENSOARG00000007826
GO:0006506	GPI anchor biosynthetic process	biological_process	0.19245	3	733	66	22400	ENSOARG00000000609,ENSOARG00000007826,ENSOARG00000005127
GO:0006661	phosphatidylinositol biosynthetic process	biological_process	0.19245	3	733	66	22400	ENSOARG00000000609,ENSOARG00000005127,ENSOARG00000007826
GO:0016706	2-oxoglutarate-dependent dioxygenase activity	molecular_function	0.1926	2	733	30	22400	ENSOARG00000015394,ENSOARG00000009683
GO:0020037	heme binding	molecular_function	0.19266	8	733	167	22400	ENSOARG00000025169,Novel12226,ENSOARG00000012901,ENSOARG00000005131,Novel14147,ENSOARG00000010944,ENSOARG00000006294,ENSOARG00000018566
GO:0051346	negative regulation of hydrolase activity	biological_process	0.19329	3	733	50	22400	ENSOARG00000003022,ENSOARG00000018798,ENSOARG00000006310
GO:0030896	checkpoint clamp complex	cellular_component	0.19356	1	733	7	22400	ENSOARG00000011318
GO:0008509	anion transmembrane transporter activity	molecular_function	0.19363	4	733	97	22400	Novel01969,ENSOARG00000016876,Novel02286,ENSOARG00000006080
GO:0001522	pseudouridine synthesis	biological_process	0.19368	2	733	26	22400	ENSOARG00000010579,ENSOARG00000007318
GO:0009620	response to fungus	biological_process	0.19392	1	733	9	22400	ENSOARG00000011550
GO:0050832	defense response to fungus	biological_process	0.19392	1	733	9	22400	ENSOARG00000011550
GO:0005381	iron ion transmembrane transporter activity	molecular_function	0.19411	1	733	10	22400	ENSOARG00000016390
GO:0010629	negative regulation of gene expression	biological_process	0.19537	6	733	148	22400	ENSOARG00000001124,ENSOARG00000015095,ENSOARG00000005870,ENSOARG00000017348,ENSOARG00000007700,ENSOARG00000003068
GO:0008324	cation transmembrane transporter activity	molecular_function	0.19658	32	733	874	22400	ENSOARG00000016393,ENSOARG00000009042,ENSOARG00000001167,ENSOARG00000019607,ENSOARG00000013670,ENSOARG00000020198,ENSOARG00000012773,ENSOARG00000001680,Novel15447,Novel02286,ENSOARG00000002849,ENSOARG00000004031,ENSOARG00000016080,ENSOARG00000016390,ENSOARG00000011397,ENSOARG00000021171,ENSOARG00000006653,ENSOARG00000003835,ENSOARG00000004138,ENSOARG00000013538,ENSOARG00000017129,ENSOARG000000211…
GO:0015252	proton channel activity	molecular_function	0.19667	2	733	23	22400	ENSOARG00000012773,ENSOARG00000016080
GO:0046933	proton-transporting ATP synthase activity, rotational mechanism	molecular_function	0.19667	2	733	23	22400	ENSOARG00000012773,ENSOARG00000016080
GO:0043112	receptor metabolic process	biological_process	0.19668	2	733	31	22400	ENSOARG00000003835,ENSOARG00000003896
GO:0016840	carbon-nitrogen lyase activity	molecular_function	0.19809	2	733	22	22400	ENSOARG00000003023,ENSOARG00000017409
GO:0045944	positive regulation of transcription by RNA polymerase II	biological_process	0.19823	2	733	26	22400	ENSOARG00000008842,ENSOARG00000006329
GO:0046813	receptor-mediated virion attachment to host cell	biological_process	0.19839	1	733	10	22400	ENSOARG00000007446
GO:0050661	NADP binding	molecular_function	0.19881	4	733	78	22400	ENSOARG00000009300,ENSOARG00000008236,ENSOARG00000013937,ENSOARG00000012437
GO:1901615	organic hydroxy compound metabolic process	biological_process	0.20017	5	733	111	22400	ENSOARG00000014193,ENSOARG00000011136,ENSOARG00000019997,ENSOARG00000012581,ENSOARG00000008586
GO:0016051	carbohydrate biosynthetic process	biological_process	0.20268	5	733	113	22400	ENSOARG00000003068,ENSOARG00000019237,ENSOARG00000011144,ENSOARG00000004936,Novel02656
GO:0004571	mannosyl-oligosaccharide 1,2-alpha-mannosidase activity	molecular_function	0.20287	1	733	10	22400	ENSOARG00000011854
GO:0015924	mannosyl-oligosaccharide mannosidase activity	molecular_function	0.20287	1	733	10	22400	ENSOARG00000011854
GO:0008217	regulation of blood pressure	biological_process	0.2033	1	733	6	22400	ENSOARG00000021079
GO:0016903	oxidoreductase activity, acting on the aldehyde or oxo group of donors	molecular_function	0.20332	4	733	75	22400	ENSOARG00000003742,ENSOARG00000011322,ENSOARG00000007894,ENSOARG00000008372
GO:0034655	nucleobase-containing compound catabolic process	biological_process	0.20353	4	733	83	22400	ENSOARG00000017348,ENSOARG00000015095,ENSOARG00000017675,ENSOARG00000007700
GO:0005744	TIM23 mitochondrial import inner membrane translocase complex	cellular_component	0.20405	1	733	7	22400	ENSOARG00000017001
GO:0004180	carboxypeptidase activity	molecular_function	0.20436	2	733	35	22400	ENSOARG00000006985,ENSOARG00000010615
GO:0098590	plasma membrane region	cellular_component	0.20461	2	733	26	22400	ENSOARG00000002991,ENSOARG00000002207
GO:0016835	carbon-oxygen lyase activity	molecular_function	0.2048	3	733	55	22400	ENSOARG00000011550,Novel07651,ENSOARG00000014083
GO:0042180	cellular ketone metabolic process	biological_process	0.20606	2	733	28	22400	Novel14147,ENSOARG00000010498
GO:0003707	steroid hormone receptor activity	molecular_function	0.20629	1	733	8	22400	ENSOARG00000002045
GO:0070585	protein localization to mitochondrion	biological_process	0.20696	2	733	25	22400	ENSOARG00000017001,ENSOARG00000008781
GO:0072655	establishment of protein localization to mitochondrion	biological_process	0.20696	2	733	25	22400	ENSOARG00000008781,ENSOARG00000017001
GO:0019083	viral transcription	biological_process	0.20867	2	733	38	22400	ENSOARG00000020413,ENSOARG00000017227
GO:0050778	positive regulation of immune response	biological_process	0.20917	2	733	25	22400	ENSOARG00000012773,ENSOARG00000017265
GO:0006353	DNA-templated transcription, termination	biological_process	0.20964	1	733	11	22400	ENSOARG00000004708
GO:0015672	monovalent inorganic cation transport	biological_process	0.21048	20	733	542	22400	Novel02286,ENSOARG00000005993,ENSOARG00000015187,ENSOARG00000001680,ENSOARG00000012773,ENSOARG00000021119,ENSOARG00000020533,ENSOARG00000004031,ENSOARG00000000022,ENSOARG00000009771,ENSOARG00000011397,ENSOARG00000019607,ENSOARG00000009042,ENSOARG00000016080,ENSOARG00000016393,ENSOARG00000008236,ENSOARG00000013538,ENSOARG00000020198,Novel07651,ENSOARG00000006653
GO:0006895	Golgi to endosome transport	biological_process	0.21069	1	733	7	22400	ENSOARG00000019607
GO:0006903	vesicle targeting	biological_process	0.21069	1	733	7	22400	ENSOARG00000019607
GO:0010721	negative regulation of cell development	biological_process	0.21069	1	733	7	22400	ENSOARG00000019607
GO:0010769	regulation of cell morphogenesis involved in differentiation	biological_process	0.21069	1	733	7	22400	ENSOARG00000019607
GO:0010771	negative regulation of cell morphogenesis involved in differentiation	biological_process	0.21069	1	733	7	22400	ENSOARG00000019607
GO:0010810	regulation of cell-substrate adhesion	biological_process	0.21069	1	733	7	22400	ENSOARG00000019607
GO:0010812	negative regulation of cell-substrate adhesion	biological_process	0.21069	1	733	7	22400	ENSOARG00000019607
GO:0034315	regulation of Arp2/3 complex-mediated actin nucleation	biological_process	0.21069	1	733	7	22400	ENSOARG00000019607
GO:0034446	substrate adhesion-dependent cell spreading	biological_process	0.21069	1	733	7	22400	ENSOARG00000019607
GO:0035650	AP-1 adaptor complex binding	molecular_function	0.21069	1	733	7	22400	ENSOARG00000019607
GO:0045596	negative regulation of cell differentiation	biological_process	0.21069	1	733	7	22400	ENSOARG00000019607
GO:0048199	vesicle targeting, to, from or within Golgi	biological_process	0.21069	1	733	7	22400	ENSOARG00000019607
GO:0048203	vesicle targeting, trans-Golgi to endosome	biological_process	0.21069	1	733	7	22400	ENSOARG00000019607
GO:0051093	negative regulation of developmental process	biological_process	0.21069	1	733	7	22400	ENSOARG00000019607
GO:1900024	regulation of substrate adhesion-dependent cell spreading	biological_process	0.21069	1	733	7	22400	ENSOARG00000019607
GO:1900025	negative regulation of substrate adhesion-dependent cell spreading	biological_process	0.21069	1	733	7	22400	ENSOARG00000019607
GO:0015159	polysaccharide transmembrane transporter activity	molecular_function	0.21212	1	733	4	22400	ENSOARG00000010640
GO:0042158	lipoprotein biosynthetic process	biological_process	0.21244	3	733	69	22400	ENSOARG00000007826,ENSOARG00000005127,ENSOARG00000000609
GO:0050776	regulation of immune response	biological_process	0.21298	3	733	45	22400	ENSOARG00000012773,ENSOARG00000017265,ENSOARG00000012316
GO:0016469	proton-transporting two-sector ATPase complex	cellular_component	0.2133	13	733	316	22400	ENSOARG00000006653,ENSOARG00000000022,ENSOARG00000015367,ENSOARG00000004031,ENSOARG00000016080,ENSOARG00000001680,ENSOARG00000016393,ENSOARG00000020533,ENSOARG00000019607,ENSOARG00000011397,ENSOARG00000009042,ENSOARG00000015187,ENSOARG00000005993
GO:0098599	palmitoyl hydrolase activity	molecular_function	0.21355	1	733	8	22400	ENSOARG00000012026
GO:0022613	ribonucleoprotein complex biogenesis	biological_process	0.21376	7	733	148	22400	ENSOARG00000016594,Novel02656,ENSOARG00000013428,ENSOARG00000008051,ENSOARG00000004912,ENSOARG00000011805,ENSOARG00000018451
GO:0043169	cation binding	molecular_function	0.2148	89	733	2882	22400	ENSOARG00000003379,ENSOARG00000006080,ENSOARG00000010962,ENSOARG00000016081,ENSOARG00000005151,ENSOARG00000011589,ENSOARG00000012740,ENSOARG00000013798,ENSOARG00000001240,ENSOARG00000013030,ENSOARG00000010407,ENSOARG00000001884,ENSOARG00000017348,ENSOARG00000010953,ENSOARG00000018035,ENSOARG00000018011,Novel03484,ENSOARG00000013432,ENSOARG00000015632,ENSOARG00000021079,ENSOARG00000003023,ENSOARG0…
GO:0004363	glutathione synthase activity	molecular_function	0.21513	1	733	8	22400	ENSOARG00000001884
GO:0009262	deoxyribonucleotide metabolic process	biological_process	0.21536	1	733	9	22400	Novel15503
GO:0003779	actin binding	molecular_function	0.21578	14	733	376	22400	Novel09762,ENSOARG00000006080,ENSOARG00000026777,ENSOARG00000020175,ENSOARG00000003379,Novel14798,ENSOARG00000001693,ENSOARG00000008022,ENSOARG00000017589,ENSOARG00000018036,ENSOARG00000018107,ENSOARG00000003793,ENSOARG00000005341,ENSOARG00000015443
GO:0050852	T cell receptor signaling pathway	biological_process	0.21613	1	733	9	22400	ENSOARG00000012773
GO:0034314	Arp2/3 complex-mediated actin nucleation	biological_process	0.21671	2	733	20	22400	ENSOARG00000002017,ENSOARG00000019607
GO:0006650	glycerophospholipid metabolic process	biological_process	0.21739	5	733	117	22400	ENSOARG00000000609,ENSOARG00000001725,ENSOARG00000005127,ENSOARG00000007826,ENSOARG00000016452
GO:0034062	5-3 RNA polymerase activity	molecular_function	0.21805	10	733	264	22400	ENSOARG00000017227,ENSOARG00000010994,ENSOARG00000000302,ENSOARG00000002733,ENSOARG00000015116,Novel10413,ENSOARG00000016925,ENSOARG00000002999,ENSOARG00000014204,ENSOARG00000016984
GO:0097747	RNA polymerase activity	molecular_function	0.21805	10	733	264	22400	Novel10413,ENSOARG00000017227,ENSOARG00000000302,ENSOARG00000002733,ENSOARG00000010994,ENSOARG00000015116,ENSOARG00000014204,ENSOARG00000016984,ENSOARG00000016925,ENSOARG00000002999
GO:0071495	cellular response to endogenous stimulus	biological_process	0.21846	4	733	72	22400	ENSOARG00000000056,ENSOARG00000003896,ENSOARG00000013860,ENSOARG00000002045
GO:0006555	methionine metabolic process	biological_process	0.21913	1	733	14	22400	ENSOARG00000003442
GO:0060271	cilium assembly	biological_process	0.21934	2	733	29	22400	ENSOARG00000010501,ENSOARG00000007010
GO:0120031	plasma membrane bounded cell projection assembly	biological_process	0.21934	2	733	29	22400	ENSOARG00000010501,ENSOARG00000007010
GO:0043021	ribonucleoprotein complex binding	molecular_function	0.21941	3	733	44	22400	ENSOARG00000019505,ENSOARG00000005993,ENSOARG00000003636
GO:0007249	I-kappaB kinase/NF-kappaB signaling	biological_process	0.21972	1	733	11	22400	ENSOARG00000016607
GO:0043122	regulation of I-kappaB kinase/NF-kappaB signaling	biological_process	0.21972	1	733	11	22400	ENSOARG00000016607
GO:0043123	positive regulation of I-kappaB kinase/NF-kappaB signaling	biological_process	0.21972	1	733	11	22400	ENSOARG00000016607
GO:0004784	superoxide dismutase activity	molecular_function	0.22054	1	733	8	22400	ENSOARG00000004523
GO:0016721	oxidoreductase activity, acting on superoxide radicals as acceptor	molecular_function	0.22054	1	733	8	22400	ENSOARG00000004523
GO:0030243	cellulose metabolic process	biological_process	0.22065	1	733	7	22400	ENSOARG00000011920
GO:0002262	myeloid cell homeostasis	biological_process	0.22084	1	733	6	22400	ENSOARG00000016234
GO:0030218	erythrocyte differentiation	biological_process	0.22084	1	733	6	22400	ENSOARG00000016234
GO:0034101	erythrocyte homeostasis	biological_process	0.22084	1	733	6	22400	ENSOARG00000016234
GO:0048872	homeostasis of number of cells	biological_process	0.22084	1	733	6	22400	ENSOARG00000016234
GO:1901566	organonitrogen compound biosynthetic process	biological_process	0.22114	60	733	1560	22400	ENSOARG00000013704,ENSOARG00000002458,ENSOARG00000011550,ENSOARG00000010422,ENSOARG00000007826,ENSOARG00000000609,ENSOARG00000003379,Novel07584,ENSOARG00000016716,ENSOARG00000002391,ENSOARG00000001680,ENSOARG00000005388,ENSOARG00000012773,ENSOARG00000020460,ENSOARG00000020791,Novel07651,ENSOARG00000011322,ENSOARG00000008372,ENSOARG00000001124,ENSOARG00000008279,ENSOARG00000000369,ENSOARG000000196…
GO:0015807	L-amino acid transport	biological_process	0.22115	1	733	11	22400	Novel02286
GO:1902475	L-alpha-amino acid transmembrane transport	biological_process	0.22115	1	733	11	22400	Novel02286
GO:0045930	negative regulation of mitotic cell cycle	biological_process	0.22265	3	733	43	22400	ENSOARG00000020797,ENSOARG00000019942,ENSOARG00000017614
GO:0046486	glycerolipid metabolic process	biological_process	0.2231	5	733	118	22400	ENSOARG00000016452,ENSOARG00000007826,ENSOARG00000001725,ENSOARG00000005127,ENSOARG00000000609
GO:0017176	phosphatidylinositol N-acetylglucosaminyltransferase activity	molecular_function	0.22345	1	733	10	22400	ENSOARG00000005127
GO:0071310	cellular response to organic substance	biological_process	0.22356	5	733	100	22400	ENSOARG00000000056,ENSOARG00000003896,ENSOARG00000013860,ENSOARG00000002045,ENSOARG00000006584
GO:0046916	cellular transition metal ion homeostasis	biological_process	0.22565	4	733	50	22400	ENSOARG00000015443,ENSOARG00000014339,ENSOARG00000017679,ENSOARG00000012450
GO:0000255	allantoin metabolic process	biological_process	0.22777	1	733	8	22400	ENSOARG00000003023
GO:0000256	allantoin catabolic process	biological_process	0.22777	1	733	8	22400	ENSOARG00000003023
GO:0022603	regulation of anatomical structure morphogenesis	biological_process	0.22781	2	733	30	22400	ENSOARG00000019607,ENSOARG00000016607
GO:0010564	regulation of cell cycle process	biological_process	0.22954	4	733	81	22400	ENSOARG00000017614,ENSOARG00000005848,ENSOARG00000020797,ENSOARG00000019942
GO:0008312	7S RNA binding	molecular_function	0.23004	1	733	7	22400	ENSOARG00000016066
GO:0048500	signal recognition particle	cellular_component	0.23004	1	733	7	22400	ENSOARG00000016066
GO:0004415	hyalurononglucosaminidase activity	molecular_function	0.23034	1	733	10	22400	ENSOARG00000009664
GO:0015929	hexosaminidase activity	molecular_function	0.23034	1	733	10	22400	ENSOARG00000009664
GO:0046906	tetrapyrrole binding	molecular_function	0.23041	8	733	179	22400	ENSOARG00000012901,ENSOARG00000025169,Novel12226,Novel14147,ENSOARG00000005131,ENSOARG00000018566,ENSOARG00000006294,ENSOARG00000010944
GO:0030838	positive regulation of actin filament polymerization	biological_process	0.23043	2	733	22	22400	ENSOARG00000019607,ENSOARG00000002017
GO:0031334	positive regulation of protein-containing complex assembly	biological_process	0.23043	2	733	22	22400	ENSOARG00000019607,ENSOARG00000002017
GO:0032273	positive regulation of protein polymerization	biological_process	0.23043	2	733	22	22400	ENSOARG00000019607,ENSOARG00000002017
GO:0044089	positive regulation of cellular component biogenesis	biological_process	0.23043	2	733	22	22400	ENSOARG00000019607,ENSOARG00000002017
GO:0045010	actin nucleation	biological_process	0.23043	2	733	22	22400	ENSOARG00000002017,ENSOARG00000019607
GO:0051495	positive regulation of cytoskeleton organization	biological_process	0.23043	2	733	22	22400	ENSOARG00000002017,ENSOARG00000019607
GO:1902905	positive regulation of supramolecular fiber organization	biological_process	0.23043	2	733	22	22400	ENSOARG00000002017,ENSOARG00000019607
GO:0046872	metal ion binding	molecular_function	0.23045	88	733	2862	22400	ENSOARG00000019443,ENSOARG00000015237,ENSOARG00000003023,ENSOARG00000014339,Novel14531,ENSOARG00000005922,ENSOARG00000006329,ENSOARG00000012405,ENSOARG00000021018,ENSOARG00000017792,ENSOARG00000013303,ENSOARG00000019997,ENSOARG00000004523,ENSOARG00000003520,ENSOARG00000005742,ENSOARG00000008732,ENSOARG00000001497,ENSOARG00000000772,ENSOARG00000013428,ENSOARG00000015842,ENSOARG00000000501,ENSOARG0…
GO:0001101	response to acid chemical	biological_process	0.23184	1	733	10	22400	ENSOARG00000003896
GO:0044782	cilium organization	biological_process	0.2321	2	733	30	22400	ENSOARG00000007010,ENSOARG00000010501
GO:0016747	transferase activity, transferring acyl groups other than amino-acyl groups	molecular_function	0.23245	9	733	216	22400	ENSOARG00000006004,ENSOARG00000006209,ENSOARG00000004046,ENSOARG00000018680,ENSOARG00000016798,ENSOARG00000015632,ENSOARG00000009553,ENSOARG00000011112,ENSOARG00000004539
GO:0044262	cellular carbohydrate metabolic process	biological_process	0.235	4	733	88	22400	ENSOARG00000011920,Novel02656,ENSOARG00000003068,ENSOARG00000004936
GO:0009074	aromatic amino acid family catabolic process	biological_process	0.23535	1	733	10	22400	Novel14147
GO:0003956	NAD(P)+-protein-arginine ADP-ribosyltransferase activity	molecular_function	0.23571	1	733	7	22400	ENSOARG00000016372
GO:0003712	transcription coregulator activity	molecular_function	0.23614	10	733	256	22400	Novel03686,ENSOARG00000006329,ENSOARG00000018045,ENSOARG00000015197,ENSOARG00000019942,ENSOARG00000003984,ENSOARG00000004434,ENSOARG00000008842,ENSOARG00000003486,ENSOARG00000016156
GO:0003847	1-alkyl-2-acetylglycerophosphocholine esterase activity	molecular_function	0.23617	1	733	8	22400	ENSOARG00000012026
GO:1903825	organic acid transmembrane transport	biological_process	0.23754	2	733	34	22400	Novel02286,ENSOARG00000012394
GO:1905039	carboxylic acid transmembrane transport	biological_process	0.23754	2	733	34	22400	Novel02286,ENSOARG00000012394
GO:0005048	signal sequence binding	molecular_function	0.23778	1	733	6	22400	ENSOARG00000002185
GO:0051125	regulation of actin nucleation	biological_process	0.23881	1	733	9	22400	ENSOARG00000019607
GO:0006511	ubiquitin-dependent protein catabolic process	biological_process	0.23892	5	733	103	22400	ENSOARG00000017617,ENSOARG00000000038,ENSOARG00000007429,ENSOARG00000017342,ENSOARG00000013802
GO:0019941	modification-dependent protein catabolic process	biological_process	0.23892	5	733	103	22400	ENSOARG00000000038,ENSOARG00000007429,ENSOARG00000017617,ENSOARG00000013802,ENSOARG00000017342
GO:0043632	modification-dependent macromolecule catabolic process	biological_process	0.23892	5	733	103	22400	ENSOARG00000017342,ENSOARG00000013802,ENSOARG00000007429,ENSOARG00000000038,ENSOARG00000017617
GO:0048646	anatomical structure formation involved in morphogenesis	biological_process	0.23914	4	733	79	22400	ENSOARG00000018898,ENSOARG00000018666,ENSOARG00000008230,ENSOARG00000016607
GO:0006750	glutathione biosynthetic process	biological_process	0.2393	1	733	10	22400	ENSOARG00000001884
GO:0016838	carbon-oxygen lyase activity, acting on phosphates	molecular_function	0.24043	1	733	10	22400	Novel07651
GO:0048308	organelle inheritance	biological_process	0.24165	2	733	43	22400	ENSOARG00000005436,ENSOARG00000015100
GO:0051298	centrosome duplication	biological_process	0.2424	1	733	14	22400	ENSOARG00000018898
GO:0005622	intracellular	cellular_component	0.24334	174	733	5112	22400	ENSOARG00000008842,ENSOARG00000012645,ENSOARG00000011861,ENSOARG00000005922,ENSOARG00000003022,ENSOARG00000002951,ENSOARG00000016156,ENSOARG00000004976,ENSOARG00000020533,ENSOARG00000017493,ENSOARG00000013640,ENSOARG00000017859,ENSOARG00000015116,ENSOARG00000000261,Novel00315,ENSOARG00000020455,ENSOARG00000013450,ENSOARG00000020797,ENSOARG00000000501,ENSOARG00000004556,ENSOARG00000020698,ENSOARG0…
GO:0035966	response to topologically incorrect protein	biological_process	0.24355	1	733	9	22400	ENSOARG00000021119
GO:0007010	cytoskeleton organization	biological_process	0.24426	18	733	493	22400	ENSOARG00000003793,ENSOARG00000015443,Novel09762,ENSOARG00000019607,Novel14798,ENSOARG00000008022,ENSOARG00000002017,ENSOARG00000020797,ENSOARG00000018036,ENSOARG00000005341,ENSOARG00000006080,ENSOARG00000026777,ENSOARG00000003379,ENSOARG00000020175,ENSOARG00000001693,ENSOARG00000019712,ENSOARG00000018898,ENSOARG00000013162
GO:0008285	negative regulation of cell population proliferation	biological_process	0.24429	1	733	6	22400	ENSOARG00000014422
GO:0000165	MAPK cascade	biological_process	0.24599	1	733	12	22400	ENSOARG00000003896
GO:0023014	signal transduction by protein phosphorylation	biological_process	0.24599	1	733	12	22400	ENSOARG00000003896
GO:0043408	regulation of MAPK cascade	biological_process	0.24599	1	733	12	22400	ENSOARG00000003896
GO:0043410	positive regulation of MAPK cascade	biological_process	0.24599	1	733	12	22400	ENSOARG00000003896
GO:0015774	polysaccharide transport	biological_process	0.24611	1	733	7	22400	ENSOARG00000010640
GO:0033037	polysaccharide localization	biological_process	0.24611	1	733	7	22400	ENSOARG00000010640
GO:0016765	transferase activity, transferring alkyl or aryl (other than methyl) groups	molecular_function	0.24624	3	733	57	22400	ENSOARG00000010014,ENSOARG00000002261,Novel07401
GO:0008237	metallopeptidase activity	molecular_function	0.24652	7	733	215	22400	ENSOARG00000018084,ENSOARG00000010943,ENSOARG00000018035,ENSOARG00000012264,ENSOARG00000010962,ENSOARG00000004820,ENSOARG00000010615
GO:0005887	integral component of plasma membrane	cellular_component	0.24657	6	733	140	22400	ENSOARG00000020198,ENSOARG00000001497,ENSOARG00000017129,ENSOARG00000017586,ENSOARG00000000667,Novel07651
GO:0048523	negative regulation of cellular process	biological_process	0.24664	14	733	350	22400	ENSOARG00000019712,ENSOARG00000020797,ENSOARG00000018798,ENSOARG00000014422,ENSOARG00000006310,ENSOARG00000017614,ENSOARG00000019607,ENSOARG00000001124,ENSOARG00000019942,ENSOARG00000007154,ENSOARG00000011318,ENSOARG00000010979,ENSOARG00000003068,ENSOARG00000016607
GO:0065008	regulation of biological quality	biological_process	0.24684	24	733	659	22400	ENSOARG00000020797,ENSOARG00000002017,ENSOARG00000017679,ENSOARG00000019607,ENSOARG00000018848,ENSOARG00000002185,ENSOARG00000006310,ENSOARG00000012450,ENSOARG00000001273,ENSOARG00000018038,ENSOARG00000015443,ENSOARG00000021079,ENSOARG00000017265,ENSOARG00000007446,ENSOARG00000017188,ENSOARG00000003896,ENSOARG00000009427,ENSOARG00000019391,ENSOARG00000003022,ENSOARG00000019712,ENSOARG00000016234,…
GO:0006779	porphyrin-containing compound biosynthetic process	biological_process	0.24736	2	733	37	22400	ENSOARG00000002185,ENSOARG00000010422
GO:0047869	dimethylpropiothetin dethiomethylase activity	molecular_function	0.24769	1	733	7	22400	ENSOARG00000001332
GO:0032870	cellular response to hormone stimulus	biological_process	0.24773	3	733	53	22400	ENSOARG00000002045,ENSOARG00000013860,ENSOARG00000000056
GO:0005044	scavenger receptor activity	molecular_function	0.24941	3	733	60	22400	ENSOARG00000003257,ENSOARG00000002862,ENSOARG00000003092
GO:0038024	cargo receptor activity	molecular_function	0.24941	3	733	60	22400	ENSOARG00000003257,ENSOARG00000002862,ENSOARG00000003092
GO:0008037	cell recognition	biological_process	0.25073	1	733	11	22400	ENSOARG00000012405
GO:0009379	Holliday junction helicase complex	cellular_component	0.25126	1	733	15	22400	ENSOARG00000010414
GO:0016799	hydrolase activity, hydrolyzing N-glycosyl compounds	molecular_function	0.25175	2	733	27	22400	ENSOARG00000015237,ENSOARG00000009101
GO:0000749	response to pheromone triggering conjugation with cellular fusion	biological_process	0.2519	1	733	14	22400	ENSOARG00000006584
GO:0031136	positive regulation of conjugation	biological_process	0.2519	1	733	14	22400	ENSOARG00000006584
GO:0031137	regulation of conjugation with cellular fusion	biological_process	0.2519	1	733	14	22400	ENSOARG00000006584
GO:0031139	positive regulation of conjugation with cellular fusion	biological_process	0.2519	1	733	14	22400	ENSOARG00000006584
GO:0043902	positive regulation of multi-organism process	biological_process	0.2519	1	733	14	22400	ENSOARG00000006584
GO:0071444	cellular response to pheromone	biological_process	0.2519	1	733	14	22400	ENSOARG00000006584
GO:2000241	regulation of reproductive process	biological_process	0.2519	1	733	14	22400	ENSOARG00000006584
GO:2000243	positive regulation of reproductive process	biological_process	0.2519	1	733	14	22400	ENSOARG00000006584
GO:0018958	phenol-containing compound metabolic process	biological_process	0.25254	1	733	9	22400	ENSOARG00000019997
GO:0008716	D-alanine-D-alanine ligase activity	molecular_function	0.25271	1	733	12	22400	ENSOARG00000001884
GO:0019184	nonribosomal peptide biosynthetic process	biological_process	0.25288	1	733	11	22400	ENSOARG00000001884
GO:0032977	membrane insertase activity	molecular_function	0.25338	1	733	11	22400	ENSOARG00000019429
GO:1990817	RNA adenylyltransferase activity	molecular_function	0.25359	1	733	11	22400	ENSOARG00000008732
GO:0004383	guanylate cyclase activity	molecular_function	0.25455	1	733	14	22400	ENSOARG00000000858
GO:0006182	cGMP biosynthetic process	biological_process	0.25455	1	733	14	22400	ENSOARG00000000858
GO:0046068	cGMP metabolic process	biological_process	0.25455	1	733	14	22400	ENSOARG00000000858
GO:0008289	lipid binding	molecular_function	0.25472	12	733	309	22400	ENSOARG00000001497,ENSOARG00000004654,ENSOARG00000002045,ENSOARG00000010805,ENSOARG00000000912,ENSOARG00000020842,ENSOARG00000010012,ENSOARG00000019287,Novel06072,ENSOARG00000018045,ENSOARG00000020821,ENSOARG00000005436
GO:0009790	embryo development	biological_process	0.2549	2	733	30	22400	ENSOARG00000005870,ENSOARG00000014419
GO:0044772	mitotic cell cycle phase transition	biological_process	0.25518	3	733	47	22400	ENSOARG00000020797,ENSOARG00000019942,ENSOARG00000017614
GO:1901990	regulation of mitotic cell cycle phase transition	biological_process	0.25518	3	733	47	22400	ENSOARG00000017614,ENSOARG00000020797,ENSOARG00000019942
GO:0019080	viral gene expression	biological_process	0.25548	3	733	72	22400	ENSOARG00000007785,ENSOARG00000017227,ENSOARG00000020413
GO:0016126	sterol biosynthetic process	biological_process	0.25664	1	733	11	22400	ENSOARG00000012581
GO:0006568	tryptophan metabolic process	biological_process	0.25708	1	733	10	22400	Novel14147
GO:0006586	indolalkylamine metabolic process	biological_process	0.25708	1	733	10	22400	Novel14147
GO:0042430	indole-containing compound metabolic process	biological_process	0.25708	1	733	10	22400	Novel14147
GO:0046434	organophosphate catabolic process	biological_process	0.25722	2	733	31	22400	ENSOARG00000008236,ENSOARG00000013937
GO:0030173	integral component of Golgi membrane	cellular_component	0.25844	1	733	10	22400	ENSOARG00000002962
GO:0031228	intrinsic component of Golgi membrane	cellular_component	0.25844	1	733	10	22400	ENSOARG00000002962
GO:1990234	transferase complex	cellular_component	0.25865	16	733	413	22400	ENSOARG00000000501,ENSOARG00000020863,ENSOARG00000003520,ENSOARG00000008586,ENSOARG00000002890,ENSOARG00000021171,ENSOARG00000010640,Novel11264,ENSOARG00000020827,ENSOARG00000000885,ENSOARG00000003022,ENSOARG00000013095,ENSOARG00000004797,ENSOARG00000004936,ENSOARG00000013704,ENSOARG00000017916
GO:0004619	phosphoglycerate mutase activity	molecular_function	0.25886	1	733	9	22400	ENSOARG00000011589
GO:0033108	mitochondrial respiratory chain complex assembly	biological_process	0.25903	3	733	54	22400	ENSOARG00000008049,ENSOARG00000014392,ENSOARG00000002087
GO:0008519	ammonium transmembrane transporter activity	molecular_function	0.25925	1	733	10	22400	ENSOARG00000021119
GO:0015696	ammonium transport	biological_process	0.25925	1	733	10	22400	ENSOARG00000021119
GO:0007264	small GTPase mediated signal transduction	biological_process	0.26028	3	733	77	22400	ENSOARG00000016177,ENSOARG00000002070,ENSOARG00000004623
GO:0000118	histone deacetylase complex	cellular_component	0.26336	1	733	14	22400	ENSOARG00000014638
GO:0070823	HDA1 complex	cellular_component	0.26336	1	733	14	22400	ENSOARG00000014638
GO:0006739	NADP metabolic process	biological_process	0.26522	1	733	9	22400	ENSOARG00000002028
GO:1901505	carbohydrate derivative transmembrane transporter activity	molecular_function	0.26525	2	733	34	22400	ENSOARG00000013049,ENSOARG00000025181
GO:0044085	cellular component biogenesis	biological_process	0.26532	38	733	1052	22400	ENSOARG00000011861,ENSOARG00000005993,ENSOARG00000018451,ENSOARG00000004046,ENSOARG00000019712,ENSOARG00000003022,ENSOARG00000008049,ENSOARG00000014392,ENSOARG00000007010,ENSOARG00000015571,ENSOARG00000020797,ENSOARG00000017637,ENSOARG00000017714,ENSOARG00000013428,ENSOARG00000002087,ENSOARG00000008051,ENSOARG00000017188,ENSOARG00000011805,ENSOARG00000004912,Novel12226,ENSOARG00000018898,ENSOARG0…
GO:0044238	primary metabolic process	biological_process	0.26574	254	733	7912	22400	ENSOARG00000018644,ENSOARG00000003738,ENSOARG00000015367,ENSOARG00000019237,ENSOARG00000013940,ENSOARG00000025635,Novel10413,ENSOARG00000001476,Novel04713,ENSOARG00000019300,ENSOARG00000018451,ENSOARG00000005993,ENSOARG00000018515,Novel03140,ENSOARG00000002890,ENSOARG00000017047,ENSOARG00000006093,ENSOARG00000007318,ENSOARG00000010414,ENSOARG00000005428,ENSOARG00000001275,ENSOARG00000015274,ENSOA…
GO:0007162	negative regulation of cell adhesion	biological_process	0.26581	1	733	11	22400	ENSOARG00000019607
GO:0016272	prefoldin complex	cellular_component	0.26654	3	733	42	22400	ENSOARG00000009506,ENSOARG00000014591,ENSOARG00000019942
GO:0034464	BBSome	cellular_component	0.26671	1	733	10	22400	ENSOARG00000010501
GO:0008064	regulation of actin polymerization or depolymerization	biological_process	0.26673	3	733	47	22400	ENSOARG00000019712,ENSOARG00000002017,ENSOARG00000019607
GO:0008154	actin polymerization or depolymerization	biological_process	0.26673	3	733	47	22400	ENSOARG00000002017,ENSOARG00000019712,ENSOARG00000019607
GO:0030041	actin filament polymerization	biological_process	0.26673	3	733	47	22400	ENSOARG00000019607,ENSOARG00000002017,ENSOARG00000019712
GO:0030832	regulation of actin filament length	biological_process	0.26673	3	733	47	22400	ENSOARG00000019607,ENSOARG00000002017,ENSOARG00000019712
GO:0030833	regulation of actin filament polymerization	biological_process	0.26673	3	733	47	22400	ENSOARG00000019607,ENSOARG00000019712,ENSOARG00000002017
GO:0032271	regulation of protein polymerization	biological_process	0.26673	3	733	47	22400	ENSOARG00000002017,ENSOARG00000019712,ENSOARG00000019607
GO:0032535	regulation of cellular component size	biological_process	0.26673	3	733	47	22400	ENSOARG00000019712,ENSOARG00000002017,ENSOARG00000019607
GO:0032956	regulation of actin cytoskeleton organization	biological_process	0.26673	3	733	47	22400	ENSOARG00000019607,ENSOARG00000019712,ENSOARG00000002017
GO:0032970	regulation of actin filament-based process	biological_process	0.26673	3	733	47	22400	ENSOARG00000019607,ENSOARG00000002017,ENSOARG00000019712
GO:0043254	regulation of protein-containing complex assembly	biological_process	0.26673	3	733	47	22400	ENSOARG00000019607,ENSOARG00000002017,ENSOARG00000019712
GO:0110053	regulation of actin filament organization	biological_process	0.26673	3	733	47	22400	ENSOARG00000019712,ENSOARG00000002017,ENSOARG00000019607
GO:1902903	regulation of supramolecular fiber organization	biological_process	0.26673	3	733	47	22400	ENSOARG00000002017,ENSOARG00000019712,ENSOARG00000019607
GO:0034272	phosphatidylinositol 3-kinase complex, class III, type II	cellular_component	0.26724	1	733	9	22400	ENSOARG00000003022
GO:0035032	phosphatidylinositol 3-kinase complex, class III	cellular_component	0.26724	1	733	9	22400	ENSOARG00000003022
GO:0051648	vesicle localization	biological_process	0.26796	1	733	9	22400	ENSOARG00000019607
GO:0051650	establishment of vesicle localization	biological_process	0.26796	1	733	9	22400	ENSOARG00000019607
GO:0055088	lipid homeostasis	biological_process	0.26869	1	733	9	22400	ENSOARG00000003896
GO:0010638	positive regulation of organelle organization	biological_process	0.26885	2	733	27	22400	ENSOARG00000002017,ENSOARG00000019607
GO:0019087	transformation of host cell by virus	biological_process	0.26928	2	733	34	22400	ENSOARG00000007826,ENSOARG00000008934
GO:0055076	transition metal ion homeostasis	biological_process	0.26955	4	733	55	22400	ENSOARG00000012450,ENSOARG00000017679,ENSOARG00000014339,ENSOARG00000015443
GO:0016477	cell migration	biological_process	0.27107	2	733	30	22400	ENSOARG00000017614,ENSOARG00000005870
GO:0030334	regulation of cell migration	biological_process	0.27107	2	733	30	22400	ENSOARG00000005870,ENSOARG00000017614
GO:0005685	U1 snRNP	cellular_component	0.2713	1	733	15	22400	ENSOARG00000016594
GO:0006376	mRNA splice site selection	biological_process	0.2713	1	733	15	22400	ENSOARG00000016594
GO:0016742	hydroxymethyl-, formyl- and related transferase activity	molecular_function	0.27145	1	733	11	22400	ENSOARG00000017047
GO:0030126	COPI vesicle coat	cellular_component	0.27187	1	733	12	22400	ENSOARG00000014855
GO:0030137	COPI-coated vesicle	cellular_component	0.27187	1	733	12	22400	ENSOARG00000014855
GO:0030663	COPI-coated vesicle membrane	cellular_component	0.27187	1	733	12	22400	ENSOARG00000014855
GO:0042277	peptide binding	molecular_function	0.2724	1	733	7	22400	ENSOARG00000002185
GO:0051156	glucose 6-phosphate metabolic process	biological_process	0.2726	1	733	8	22400	ENSOARG00000002028
GO:0006743	ubiquinone metabolic process	biological_process	0.27448	1	733	10	22400	ENSOARG00000010498
GO:0006744	ubiquinone biosynthetic process	biological_process	0.27448	1	733	10	22400	ENSOARG00000010498
GO:0032269	negative regulation of cellular protein metabolic process	biological_process	0.27567	3	733	50	22400	ENSOARG00000001124,ENSOARG00000018798,ENSOARG00000006310
GO:0051248	negative regulation of protein metabolic process	biological_process	0.27567	3	733	50	22400	ENSOARG00000006310,ENSOARG00000018798,ENSOARG00000001124
GO:0043167	ion binding	molecular_function	0.27569	147	733	4937	22400	ENSOARG00000021079,ENSOARG00000002207,ENSOARG00000018011,ENSOARG00000001884,ENSOARG00000013860,ENSOARG00000013030,ENSOARG00000017586,ENSOARG00000013798,ENSOARG00000012603,ENSOARG00000008415,ENSOARG00000016081,ENSOARG00000010962,ENSOARG00000006511,ENSOARG00000010012,ENSOARG00000003379,ENSOARG00000010615,ENSOARG00000019380,ENSOARG00000010640,ENSOARG00000015842,ENSOARG00000013428,ENSOARG00000008732,…
GO:0006486	protein glycosylation	biological_process	0.27631	6	733	156	22400	ENSOARG00000005235,ENSOARG00000016716,ENSOARG00000013704,ENSOARG00000000369,ENSOARG00000014923,ENSOARG00000021171
GO:0009101	glycoprotein biosynthetic process	biological_process	0.27631	6	733	156	22400	ENSOARG00000000369,ENSOARG00000013704,ENSOARG00000016716,ENSOARG00000005235,ENSOARG00000021171,ENSOARG00000014923
GO:0043413	macromolecule glycosylation	biological_process	0.27631	6	733	156	22400	ENSOARG00000016716,ENSOARG00000005235,ENSOARG00000000369,ENSOARG00000013704,ENSOARG00000021171,ENSOARG00000014923
GO:0006720	isoprenoid metabolic process	biological_process	0.2764	2	733	38	22400	ENSOARG00000014193,ENSOARG00000011136
GO:0006270	DNA replication initiation	biological_process	0.27717	5	733	112	22400	ENSOARG00000018084,ENSOARG00000003801,ENSOARG00000016208,ENSOARG00000008415,ENSOARG00000003337
GO:0070887	cellular response to chemical stimulus	biological_process	0.27787	5	733	115	22400	ENSOARG00000013860,ENSOARG00000002045,ENSOARG00000006584,ENSOARG00000003896,ENSOARG00000000056
GO:0008810	cellulase activity	molecular_function	0.27818	1	733	7	22400	ENSOARG00000011920
GO:0043934	sporulation	biological_process	0.2834	2	733	35	22400	ENSOARG00000008230,ENSOARG00000020782
GO:0016482	cytosolic transport	biological_process	0.28473	1	733	10	22400	ENSOARG00000019607
GO:0001525	angiogenesis	biological_process	0.2865	1	733	12	22400	ENSOARG00000016607
GO:0001568	blood vessel development	biological_process	0.2865	1	733	12	22400	ENSOARG00000016607
GO:0001944	vasculature development	biological_process	0.2865	1	733	12	22400	ENSOARG00000016607
GO:0035239	tube morphogenesis	biological_process	0.2865	1	733	12	22400	ENSOARG00000016607
GO:0035295	tube development	biological_process	0.2865	1	733	12	22400	ENSOARG00000016607
GO:0045765	regulation of angiogenesis	biological_process	0.2865	1	733	12	22400	ENSOARG00000016607
GO:0048514	blood vessel morphogenesis	biological_process	0.2865	1	733	12	22400	ENSOARG00000016607
GO:0072358	cardiovascular system development	biological_process	0.2865	1	733	12	22400	ENSOARG00000016607
GO:0072359	circulatory system development	biological_process	0.2865	1	733	12	22400	ENSOARG00000016607
GO:1901342	regulation of vasculature development	biological_process	0.2865	1	733	12	22400	ENSOARG00000016607
GO:0005798	Golgi-associated vesicle	cellular_component	0.28751	3	733	66	22400	ENSOARG00000014855,ENSOARG00000018644,ENSOARG00000002207
GO:0030120	vesicle coat	cellular_component	0.28751	3	733	66	22400	ENSOARG00000002207,ENSOARG00000018644,ENSOARG00000014855
GO:0030135	coated vesicle	cellular_component	0.28751	3	733	66	22400	ENSOARG00000014855,ENSOARG00000018644,ENSOARG00000002207
GO:0030660	Golgi-associated vesicle membrane	cellular_component	0.28751	3	733	66	22400	ENSOARG00000018644,ENSOARG00000002207,ENSOARG00000014855
GO:0030662	coated vesicle membrane	cellular_component	0.28751	3	733	66	22400	ENSOARG00000002207,ENSOARG00000018644,ENSOARG00000014855
GO:0000030	mannosyltransferase activity	molecular_function	0.28851	1	733	13	22400	ENSOARG00000000369
GO:0098656	anion transmembrane transport	biological_process	0.28967	2	733	39	22400	Novel02286,ENSOARG00000012394
GO:0001534	radial spoke	cellular_component	0.29057	1	733	11	22400	ENSOARG00000007010
GO:0005930	axoneme	cellular_component	0.29057	1	733	11	22400	ENSOARG00000007010
GO:0032838	plasma membrane bounded cell projection cytoplasm	cellular_component	0.29057	1	733	11	22400	ENSOARG00000007010
GO:0060285	cilium-dependent cell motility	biological_process	0.29057	1	733	11	22400	ENSOARG00000007010
GO:0060294	cilium movement involved in cell motility	biological_process	0.29057	1	733	11	22400	ENSOARG00000007010
GO:0097014	ciliary plasm	cellular_component	0.29057	1	733	11	22400	ENSOARG00000007010
GO:0099568	cytoplasmic region	cellular_component	0.29057	1	733	11	22400	ENSOARG00000007010
GO:0008092	cytoskeletal protein binding	molecular_function	0.29289	19	733	582	22400	ENSOARG00000001693,ENSOARG00000020175,ENSOARG00000003379,ENSOARG00000006080,ENSOARG00000026777,ENSOARG00000003022,ENSOARG00000017589,ENSOARG00000009508,ENSOARG00000003780,ENSOARG00000005341,Novel14798,Novel09762,ENSOARG00000018036,ENSOARG00000020797,ENSOARG00000008022,ENSOARG00000004413,ENSOARG00000018107,ENSOARG00000015443,ENSOARG00000003793
GO:0030151	molybdenum ion binding	molecular_function	0.29383	1	733	12	22400	ENSOARG00000010575
GO:0072329	monocarboxylic acid catabolic process	biological_process	0.29514	1	733	13	22400	ENSOARG00000012053
GO:0006892	post-Golgi vesicle-mediated transport	biological_process	0.29632	1	733	13	22400	ENSOARG00000019607
GO:0006275	regulation of DNA replication	biological_process	0.29665	2	733	44	22400	ENSOARG00000010979,ENSOARG00000008415
GO:0030154	cell differentiation	biological_process	0.29706	9	733	232	22400	ENSOARG00000002849,ENSOARG00000008230,ENSOARG00000018666,ENSOARG00000016234,ENSOARG00000018898,ENSOARG00000010995,ENSOARG00000019607,ENSOARG00000001779,ENSOARG00000003520
GO:0048869	cellular developmental process	biological_process	0.29706	9	733	232	22400	ENSOARG00000002849,ENSOARG00000008230,ENSOARG00000018666,ENSOARG00000016234,ENSOARG00000018898,ENSOARG00000019607,ENSOARG00000010995,ENSOARG00000001779,ENSOARG00000003520
GO:0052547	regulation of peptidase activity	biological_process	0.29733	2	733	32	22400	ENSOARG00000018798,ENSOARG00000006310
GO:0052548	regulation of endopeptidase activity	biological_process	0.29733	2	733	32	22400	ENSOARG00000018798,ENSOARG00000006310
GO:0070009	serine-type aminopeptidase activity	molecular_function	0.29738	1	733	8	22400	ENSOARG00000007785
GO:0009521	photosystem	cellular_component	0.29785	5	733	150	22400	ENSOARG00000006536,ENSOARG00000003026,ENSOARG00000006454,Novel03568,Novel03484
GO:0042765	GPI-anchor transamidase complex	cellular_component	0.29836	1	733	17	22400	ENSOARG00000015116
GO:0016836	hydro-lyase activity	molecular_function	0.29839	2	733	38	22400	ENSOARG00000011550,ENSOARG00000014083
GO:0042578	phosphoric ester hydrolase activity	molecular_function	0.29939	14	733	434	22400	ENSOARG00000012008,ENSOARG00000005848,ENSOARG00000004002,ENSOARG00000000772,ENSOARG00000015124,ENSOARG00000008124,ENSOARG00000002983,ENSOARG00000012445,ENSOARG00000016452,ENSOARG00000002056,ENSOARG00000008874,ENSOARG00000012773,ENSOARG00000005131,ENSOARG00000003337
GO:0070085	glycosylation	biological_process	0.29992	6	733	164	22400	ENSOARG00000005235,ENSOARG00000016716,ENSOARG00000013704,ENSOARG00000000369,ENSOARG00000014923,ENSOARG00000021171
GO:0039664	lysis of host organelle involved in viral entry into host cell	biological_process	0.30033	1	733	9	22400	ENSOARG00000014733
GO:0006446	regulation of translational initiation	biological_process	0.30069	1	733	7	22400	ENSOARG00000001124
GO:0008190	eukaryotic initiation factor 4E binding	molecular_function	0.30069	1	733	7	22400	ENSOARG00000001124
GO:0045947	negative regulation of translational initiation	biological_process	0.30069	1	733	7	22400	ENSOARG00000001124
GO:0007098	centrosome cycle	biological_process	0.30087	1	733	17	22400	ENSOARG00000018898
GO:0009523	photosystem II	cellular_component	0.30265	4	733	113	22400	Novel03484,Novel03568,ENSOARG00000006454,ENSOARG00000006536
GO:0030155	regulation of cell adhesion	biological_process	0.30368	2	733	36	22400	ENSOARG00000005870,ENSOARG00000019607
GO:0015934	large ribosomal subunit	cellular_component	0.30418	2	733	28	22400	ENSOARG00000000261,ENSOARG00000004024
GO:0000921	septin ring assembly	biological_process	0.30445	2	733	39	22400	ENSOARG00000013162,ENSOARG00000020797
GO:0005940	septin ring	cellular_component	0.30445	2	733	39	22400	ENSOARG00000013162,ENSOARG00000020797
GO:0031106	septin ring organization	biological_process	0.30445	2	733	39	22400	ENSOARG00000013162,ENSOARG00000020797
GO:0032156	septin cytoskeleton	cellular_component	0.30445	2	733	39	22400	ENSOARG00000020797,ENSOARG00000013162
GO:0032185	septin cytoskeleton organization	biological_process	0.30445	2	733	39	22400	ENSOARG00000020797,ENSOARG00000013162
GO:0098772	molecular function regulator	molecular_function	0.306	51	733	1477	22400	ENSOARG00000010012,ENSOARG00000000344,ENSOARG00000009728,ENSOARG00000000609,ENSOARG00000002070,ENSOARG00000018798,ENSOARG00000019406,ENSOARG00000006202,ENSOARG00000006362,ENSOARG00000013157,ENSOARG00000011544,ENSOARG00000005151,ENSOARG00000016177,ENSOARG00000009627,ENSOARG00000014592,ENSOARG00000010574,ENSOARG00000004130,ENSOARG00000006877,ENSOARG00000008885,ENSOARG00000006310,ENSOARG00000013860,…
GO:0044275	cellular carbohydrate catabolic process	biological_process	0.30775	1	733	10	22400	ENSOARG00000011920
GO:0009719	response to endogenous stimulus	biological_process	0.30784	4	733	84	22400	ENSOARG00000000056,ENSOARG00000002045,ENSOARG00000013860,ENSOARG00000003896
GO:0005672	transcription factor TFIIA complex	cellular_component	0.30858	2	733	36	22400	ENSOARG00000004797,ENSOARG00000020827
GO:0016892	endoribonuclease activity, producing 3-phosphomonoesters	molecular_function	0.30939	1	733	11	22400	ENSOARG00000004909
GO:0006848	pyruvate transport	biological_process	0.31086	1	733	10	22400	ENSOARG00000012394
GO:0006850	mitochondrial pyruvate transmembrane transport	biological_process	0.31086	1	733	10	22400	ENSOARG00000012394
GO:1901475	pyruvate transmembrane transport	biological_process	0.31086	1	733	10	22400	ENSOARG00000012394
GO:0034593	phosphatidylinositol bisphosphate phosphatase activity	molecular_function	0.31091	1	733	13	22400	ENSOARG00000016452
GO:0034596	phosphatidylinositol phosphate 4-phosphatase activity	molecular_function	0.31091	1	733	13	22400	ENSOARG00000016452
GO:0034597	phosphatidylinositol-4,5-bisphosphate 4-phosphatase activity	molecular_function	0.31091	1	733	13	22400	ENSOARG00000016452
GO:0046839	phospholipid dephosphorylation	biological_process	0.31091	1	733	13	22400	ENSOARG00000016452
GO:0046856	phosphatidylinositol dephosphorylation	biological_process	0.31091	1	733	13	22400	ENSOARG00000016452
GO:0052866	phosphatidylinositol phosphate phosphatase activity	molecular_function	0.31091	1	733	13	22400	ENSOARG00000016452
GO:0106019	phosphatidylinositol-4,5-bisphosphate phosphatase activity	molecular_function	0.31091	1	733	13	22400	ENSOARG00000016452
GO:0046474	glycerophospholipid biosynthetic process	biological_process	0.31092	3	733	77	22400	ENSOARG00000000609,ENSOARG00000007826,ENSOARG00000005127
GO:0022604	regulation of cell morphogenesis	biological_process	0.31126	1	733	12	22400	ENSOARG00000019607
GO:0006099	tricarboxylic acid cycle	biological_process	0.31139	1	733	16	22400	ENSOARG00000010994
GO:0009890	negative regulation of biosynthetic process	biological_process	0.31289	3	733	67	22400	ENSOARG00000003068,ENSOARG00000003026,ENSOARG00000001124
GO:0031369	translation initiation factor binding	molecular_function	0.31317	1	733	8	22400	ENSOARG00000001124
GO:0035251	UDP-glucosyltransferase activity	molecular_function	0.31346	1	733	16	22400	ENSOARG00000004936
GO:0002684	positive regulation of immune system process	biological_process	0.31364	2	733	32	22400	ENSOARG00000012773,ENSOARG00000017265
GO:0043900	regulation of multi-organism process	biological_process	0.31368	1	733	17	22400	ENSOARG00000006584
GO:0046999	regulation of conjugation	biological_process	0.31368	1	733	17	22400	ENSOARG00000006584
GO:0030659	cytoplasmic vesicle membrane	cellular_component	0.31585	3	733	69	22400	ENSOARG00000014855,ENSOARG00000002207,ENSOARG00000018644
GO:0008290	F-actin capping protein complex	cellular_component	0.31598	1	733	9	22400	ENSOARG00000019712
GO:0070972	protein localization to endoplasmic reticulum	biological_process	0.31731	3	733	68	22400	ENSOARG00000016066,ENSOARG00000002185,ENSOARG00000003337
GO:0016310	phosphorylation	biological_process	0.31777	22	733	713	22400	ENSOARG00000001750,ENSOARG00000004143,ENSOARG00000003683,ENSOARG00000007657,ENSOARG00000011864,ENSOARG00000003896,ENSOARG00000001725,ENSOARG00000009732,ENSOARG00000018886,ENSOARG00000005560,ENSOARG00000001497,ENSOARG00000017586,ENSOARG00000005495,ENSOARG00000002633,ENSOARG00000019300,ENSOARG00000000858,ENSOARG00000005320,ENSOARG00000018803,ENSOARG00000014760,ENSOARG00000000484,ENSOARG00000008842,…
GO:0046834	lipid phosphorylation	biological_process	0.3183	1	733	9	22400	ENSOARG00000001725
GO:0046854	phosphatidylinositol phosphorylation	biological_process	0.3183	1	733	9	22400	ENSOARG00000001725
GO:0006471	protein ADP-ribosylation	biological_process	0.31925	1	733	13	22400	ENSOARG00000016372
GO:0045017	glycerolipid biosynthetic process	biological_process	0.31959	3	733	78	22400	ENSOARG00000005127,ENSOARG00000007826,ENSOARG00000000609
GO:0008239	dipeptidyl-peptidase activity	molecular_function	0.31972	1	733	9	22400	ENSOARG00000007785
GO:0018342	protein prenylation	biological_process	0.31998	1	733	17	22400	Novel07401
GO:0097354	prenylation	biological_process	0.31998	1	733	17	22400	Novel07401
GO:0016641	oxidoreductase activity, acting on the CH-NH2 group of donors, oxygen as acceptor	molecular_function	0.32054	1	733	16	22400	ENSOARG00000000317
GO:0051240	positive regulation of multicellular organismal process	biological_process	0.32159	2	733	44	22400	ENSOARG00000017265,ENSOARG00000016607
GO:0006904	vesicle docking involved in exocytosis	biological_process	0.32214	2	733	47	22400	ENSOARG00000004077,ENSOARG00000012658
GO:0140029	exocytic process	biological_process	0.32214	2	733	47	22400	ENSOARG00000012658,ENSOARG00000004077
GO:0005747	mitochondrial respiratory chain complex I	cellular_component	0.32238	2	733	46	22400	ENSOARG00000014760,ENSOARG00000013450
GO:0030964	NADH dehydrogenase complex	cellular_component	0.32238	2	733	46	22400	ENSOARG00000014760,ENSOARG00000013450
GO:0045271	respiratory chain complex I	cellular_component	0.32238	2	733	46	22400	ENSOARG00000014760,ENSOARG00000013450
GO:0006284	base-excision repair	biological_process	0.3225	1	733	13	22400	ENSOARG00000015237
GO:0030695	GTPase regulator activity	molecular_function	0.32308	4	733	107	22400	ENSOARG00000011544,ENSOARG00000014302,ENSOARG00000020698,ENSOARG00000004623
GO:0008138	protein tyrosine/serine/threonine phosphatase activity	molecular_function	0.32622	4	733	92	22400	ENSOARG00000012445,ENSOARG00000002056,ENSOARG00000008874,ENSOARG00000015124
GO:0004175	endopeptidase activity	molecular_function	0.32634	25	733	785	22400	ENSOARG00000003092,ENSOARG00000002951,ENSOARG00000018604,ENSOARG00000010962,ENSOARG00000007429,ENSOARG00000003257,ENSOARG00000002862,ENSOARG00000007209,ENSOARG00000004820,ENSOARG00000002733,ENSOARG00000016970,ENSOARG00000020782,ENSOARG00000012264,ENSOARG00000007785,ENSOARG00000018035,ENSOARG00000010943,ENSOARG00000005131,ENSOARG00000018084,ENSOARG00000014664,ENSOARG00000003130,ENSOARG00000017342,…
GO:0003918	DNA topoisomerase type II (double strand cut, ATP-hydrolyzing) activity	molecular_function	0.32677	1	733	16	22400	ENSOARG00000015274
GO:0030119	AP-type membrane coat adaptor complex	cellular_component	0.32705	1	733	16	22400	ENSOARG00000016156
GO:0046914	transition metal ion binding	molecular_function	0.32708	54	733	1790	22400	ENSOARG00000009771,ENSOARG00000013798,ENSOARG00000012740,ENSOARG00000016081,ENSOARG00000011589,ENSOARG00000017916,ENSOARG00000005858,ENSOARG00000018405,ENSOARG00000016452,ENSOARG00000010962,ENSOARG00000002045,ENSOARG00000002920,ENSOARG00000015252,ENSOARG00000014083,ENSOARG00000018035,ENSOARG00000010943,ENSOARG00000018011,Novel03484,ENSOARG00000000317,ENSOARG00000019804,ENSOARG00000002999,ENSOARG0…
GO:0005905	clathrin-coated pit	cellular_component	0.32846	1	733	12	22400	ENSOARG00000002207
GO:0012510	trans-Golgi network transport vesicle membrane	cellular_component	0.32846	1	733	12	22400	ENSOARG00000002207
GO:0030125	clathrin vesicle coat	cellular_component	0.32846	1	733	12	22400	ENSOARG00000002207
GO:0030130	clathrin coat of trans-Golgi network vesicle	cellular_component	0.32846	1	733	12	22400	ENSOARG00000002207
GO:0030132	clathrin coat of coated pit	cellular_component	0.32846	1	733	12	22400	ENSOARG00000002207
GO:0030136	clathrin-coated vesicle	cellular_component	0.32846	1	733	12	22400	ENSOARG00000002207
GO:0030140	trans-Golgi network transport vesicle	cellular_component	0.32846	1	733	12	22400	ENSOARG00000002207
GO:0030665	clathrin-coated vesicle membrane	cellular_component	0.32846	1	733	12	22400	ENSOARG00000002207
GO:0044242	cellular lipid catabolic process	biological_process	0.32865	1	733	18	22400	ENSOARG00000012053
GO:0022406	membrane docking	biological_process	0.3291	2	733	48	22400	ENSOARG00000012658,ENSOARG00000004077
GO:0048278	vesicle docking	biological_process	0.3291	2	733	48	22400	ENSOARG00000004077,ENSOARG00000012658
GO:0140056	organelle localization by membrane tethering	biological_process	0.3291	2	733	48	22400	ENSOARG00000012658,ENSOARG00000004077
GO:0003333	amino acid transmembrane transport	biological_process	0.33092	1	733	17	22400	Novel02286
GO:0099023	vesicle tethering complex	cellular_component	0.33104	4	733	108	22400	ENSOARG00000013640,ENSOARG00000012658,ENSOARG00000018311,ENSOARG00000004077
GO:0015318	inorganic molecular entity transmembrane transporter activity	molecular_function	0.33119	35	733	1081	22400	ENSOARG00000016393,ENSOARG00000001167,ENSOARG00000009042,ENSOARG00000019607,ENSOARG00000013670,ENSOARG00000020198,ENSOARG00000012773,ENSOARG00000001680,Novel15447,ENSOARG00000006080,Novel02286,ENSOARG00000002849,ENSOARG00000004031,Novel01969,ENSOARG00000016080,ENSOARG00000016390,ENSOARG00000011397,ENSOARG00000021171,ENSOARG00000006653,ENSOARG00000003835,ENSOARG00000004138,ENSOARG00000016876,ENSOA…
GO:0002790	peptide secretion	biological_process	0.33189	3	733	74	22400	Novel13975,ENSOARG00000018038,ENSOARG00000001015
GO:0009306	protein secretion	biological_process	0.33189	3	733	74	22400	Novel13975,ENSOARG00000018038,ENSOARG00000001015
GO:0035592	establishment of protein localization to extracellular region	biological_process	0.33189	3	733	74	22400	ENSOARG00000001015,Novel13975,ENSOARG00000018038
GO:0071692	protein localization to extracellular region	biological_process	0.33189	3	733	74	22400	ENSOARG00000001015,ENSOARG00000018038,Novel13975
GO:0031226	intrinsic component of plasma membrane	cellular_component	0.33227	6	733	153	22400	ENSOARG00000020198,ENSOARG00000017129,ENSOARG00000001497,ENSOARG00000017586,Novel07651,ENSOARG00000000667
GO:0140098	catalytic activity, acting on RNA	molecular_function	0.33326	22	733	710	22400	ENSOARG00000016984,ENSOARG00000016925,ENSOARG00000019434,ENSOARG00000003022,ENSOARG00000009493,Novel10413,ENSOARG00000004909,ENSOARG00000003337,ENSOARG00000015116,ENSOARG00000002733,ENSOARG00000014204,ENSOARG00000007700,ENSOARG00000008732,ENSOARG00000017348,ENSOARG00000002999,ENSOARG00000015095,ENSOARG00000005870,ENSOARG00000017227,ENSOARG00000002890,ENSOARG00000000302,ENSOARG00000010994,ENSOARG0…
GO:0051130	positive regulation of cellular component organization	biological_process	0.33341	2	733	31	22400	ENSOARG00000002017,ENSOARG00000019607
GO:0035064	methylated histone binding	molecular_function	0.33379	1	733	10	22400	ENSOARG00000006064
GO:0140030	modification-dependent protein binding	molecular_function	0.33379	1	733	10	22400	ENSOARG00000006064
GO:0140034	methylation-dependent protein binding	molecular_function	0.33379	1	733	10	22400	ENSOARG00000006064
GO:1901607	alpha-amino acid biosynthetic process	biological_process	0.33448	3	733	66	22400	ENSOARG00000014137,ENSOARG00000008372,ENSOARG00000007894
GO:0007050	cell cycle arrest	biological_process	0.33501	1	733	10	22400	ENSOARG00000014422
GO:0012506	vesicle membrane	cellular_component	0.33533	3	733	73	22400	ENSOARG00000002207,ENSOARG00000018644,ENSOARG00000014855
GO:1901606	alpha-amino acid catabolic process	biological_process	0.33672	1	733	15	22400	Novel14147
GO:0016779	nucleotidyltransferase activity	molecular_function	0.33737	15	733	476	22400	ENSOARG00000008732,ENSOARG00000016984,ENSOARG00000020061,ENSOARG00000014204,ENSOARG00000002999,ENSOARG00000020204,ENSOARG00000016925,ENSOARG00000009097,Novel10413,ENSOARG00000009164,ENSOARG00000000302,ENSOARG00000002733,ENSOARG00000010994,ENSOARG00000017227,ENSOARG00000015116
GO:0008610	lipid biosynthetic process	biological_process	0.33782	9	733	253	22400	ENSOARG00000005127,ENSOARG00000000609,ENSOARG00000018680,ENSOARG00000006004,ENSOARG00000018357,ENSOARG00000007826,ENSOARG00000004539,ENSOARG00000012581,ENSOARG00000011112
GO:0016791	phosphatase activity	molecular_function	0.33938	11	733	333	22400	ENSOARG00000012445,ENSOARG00000002983,ENSOARG00000002056,ENSOARG00000008874,ENSOARG00000016452,ENSOARG00000012773,ENSOARG00000015124,ENSOARG00000008124,ENSOARG00000004002,ENSOARG00000005848,ENSOARG00000003337
GO:0015849	organic acid transport	biological_process	0.33941	4	733	89	22400	ENSOARG00000003542,Novel02286,ENSOARG00000006080,ENSOARG00000012394
GO:0046942	carboxylic acid transport	biological_process	0.33941	4	733	89	22400	ENSOARG00000012394,ENSOARG00000006080,Novel02286,ENSOARG00000003542
GO:0007346	regulation of mitotic cell cycle	biological_process	0.34083	3	733	56	22400	ENSOARG00000017614,ENSOARG00000020797,ENSOARG00000019942
GO:0016426	tRNA (adenine) methyltransferase activity	molecular_function	0.34133	1	733	14	22400	ENSOARG00000002890
GO:0016429	tRNA (adenine-N1-)-methyltransferase activity	molecular_function	0.34133	1	733	14	22400	ENSOARG00000002890
GO:0046540	U4/U6 x U5 tri-snRNP complex	cellular_component	0.34234	1	733	9	22400	ENSOARG00000003738
GO:0097526	spliceosomal tri-snRNP complex	cellular_component	0.34234	1	733	9	22400	ENSOARG00000003738
GO:0070206	protein trimerization	biological_process	0.34237	2	733	36	22400	ENSOARG00000017714,ENSOARG00000011580
GO:0016592	mediator complex	cellular_component	0.34311	7	733	185	22400	ENSOARG00000004434,ENSOARG00000006064,ENSOARG00000006329,ENSOARG00000018045,ENSOARG00000015197,ENSOARG00000016156,ENSOARG00000003984
GO:0018022	peptidyl-lysine methylation	biological_process	0.34454	1	733	15	22400	ENSOARG00000003379
GO:0034968	histone lysine methylation	biological_process	0.34454	1	733	15	22400	ENSOARG00000003379
GO:0003684	damaged DNA binding	molecular_function	0.34488	2	733	38	22400	ENSOARG00000015237,ENSOARG00000009101
GO:0031902	late endosome membrane	cellular_component	0.34536	1	733	12	22400	ENSOARG00000003896
GO:0071986	Ragulator complex	cellular_component	0.34536	1	733	12	22400	ENSOARG00000003896
GO:0004611	phosphoenolpyruvate carboxykinase activity	molecular_function	0.34546	1	733	16	22400	ENSOARG00000019237
GO:0055085	transmembrane transport	biological_process	0.34696	41	733	1291	22400	ENSOARG00000016080,ENSOARG00000008758,ENSOARG00000010053,ENSOARG00000020455,ENSOARG00000016390,ENSOARG00000011397,ENSOARG00000013049,ENSOARG00000021171,ENSOARG00000002090,ENSOARG00000006653,ENSOARG00000008934,ENSOARG00000003386,ENSOARG00000013538,ENSOARG00000017129,ENSOARG00000017001,ENSOARG00000020533,ENSOARG00000009882,ENSOARG00000009506,ENSOARG00000019332,ENSOARG00000015187,ENSOARG00000005993,…
GO:0002429	immune response-activating cell surface receptor signaling pathway	biological_process	0.34705	1	733	13	22400	ENSOARG00000012773
GO:0002757	immune response-activating signal transduction	biological_process	0.34705	1	733	13	22400	ENSOARG00000012773
GO:0002768	immune response-regulating cell surface receptor signaling pathway	biological_process	0.34705	1	733	13	22400	ENSOARG00000012773
GO:0050851	antigen receptor-mediated signaling pathway	biological_process	0.34705	1	733	13	22400	ENSOARG00000012773
GO:0016887	ATPase activity	molecular_function	0.34718	13	733	430	22400	ENSOARG00000004002,ENSOARG00000003801,ENSOARG00000016072,ENSOARG00000000977,ENSOARG00000009493,ENSOARG00000015274,ENSOARG00000016208,ENSOARG00000017493,ENSOARG00000018084,ENSOARG00000019997,ENSOARG00000010414,ENSOARG00000015367,ENSOARG00000003337
GO:0050829	defense response to Gram-negative bacterium	biological_process	0.34743	1	733	12	22400	ENSOARG00000015167
GO:0004435	phosphatidylinositol phospholipase C activity	molecular_function	0.34865	1	733	21	22400	ENSOARG00000000772
GO:0004629	phospholipase C activity	molecular_function	0.34865	1	733	21	22400	ENSOARG00000000772
GO:0030436	asexual sporulation	biological_process	0.34918	1	733	15	22400	ENSOARG00000020782
GO:1901981	phosphatidylinositol phosphate binding	molecular_function	0.34924	1	733	11	22400	ENSOARG00000020842
GO:0000902	cell morphogenesis	biological_process	0.35092	3	733	66	22400	ENSOARG00000014733,ENSOARG00000001779,ENSOARG00000019607
GO:0016125	sterol metabolic process	biological_process	0.35123	2	733	52	22400	ENSOARG00000012581,ENSOARG00000008586
GO:0060284	regulation of cell development	biological_process	0.35298	1	733	12	22400	ENSOARG00000019607
GO:0043605	cellular amide catabolic process	biological_process	0.35431	1	733	16	22400	ENSOARG00000003023
GO:0015002	heme-copper terminal oxidase activity	molecular_function	0.35476	9	733	246	22400	ENSOARG00000009508,ENSOARG00000007720,Novel15447,ENSOARG00000001167,ENSOARG00000012290,ENSOARG00000010995,ENSOARG00000002849,ENSOARG00000013670,ENSOARG00000004138
GO:0010941	regulation of cell death	biological_process	0.35564	8	733	205	22400	ENSOARG00000016607,ENSOARG00000003068,ENSOARG00000015167,ENSOARG00000015367,Novel02792,ENSOARG00000015871,ENSOARG00000001165,ENSOARG00000009786
GO:0042981	regulation of apoptotic process	biological_process	0.35564	8	733	205	22400	ENSOARG00000003068,ENSOARG00000016607,ENSOARG00000015167,Novel02792,ENSOARG00000015367,ENSOARG00000015871,ENSOARG00000001165,ENSOARG00000009786
GO:0043067	regulation of programmed cell death	biological_process	0.35564	8	733	205	22400	ENSOARG00000015167,ENSOARG00000016607,ENSOARG00000003068,ENSOARG00000015367,Novel02792,ENSOARG00000015871,ENSOARG00000001165,ENSOARG00000009786
GO:0006801	superoxide metabolic process	biological_process	0.35615	1	733	8	22400	ENSOARG00000004523
GO:0006644	phospholipid metabolic process	biological_process	0.35644	7	733	198	22400	ENSOARG00000016452,ENSOARG00000007826,ENSOARG00000018357,ENSOARG00000001725,ENSOARG00000005127,ENSOARG00000003542,ENSOARG00000000609
GO:0001664	G protein-coupled receptor binding	molecular_function	0.35743	5	733	79	22400	ENSOARG00000020576,ENSOARG00000010012,ENSOARG00000009627,ENSOARG00000014592,ENSOARG00000002991
GO:0010256	endomembrane system organization	biological_process	0.35824	5	733	125	22400	ENSOARG00000005843,ENSOARG00000015100,ENSOARG00000020797,ENSOARG00000005436,ENSOARG00000020460
GO:1990542	mitochondrial transmembrane transport	biological_process	0.35842	2	733	37	22400	ENSOARG00000017001,ENSOARG00000012394
GO:0009725	response to hormone	biological_process	0.35873	3	733	65	22400	ENSOARG00000000056,ENSOARG00000013860,ENSOARG00000002045
GO:0043244	regulation of protein-containing complex disassembly	biological_process	0.3588	2	733	38	22400	ENSOARG00000019712,ENSOARG00000004708
GO:0022607	cellular component assembly	biological_process	0.35984	32	733	919	22400	ENSOARG00000004046,ENSOARG00000005993,ENSOARG00000011861,ENSOARG00000003022,ENSOARG00000019712,ENSOARG00000007010,ENSOARG00000014392,ENSOARG00000008049,ENSOARG00000015571,ENSOARG00000013428,ENSOARG00000002087,ENSOARG00000017714,ENSOARG00000020797,ENSOARG00000017637,ENSOARG00000017188,Novel12226,ENSOARG00000013162,ENSOARG00000018898,ENSOARG00000021009,ENSOARG00000015969,ENSOARG00000016079,ENSOARG0…
GO:0008081	phosphoric diester hydrolase activity	molecular_function	0.35986	3	733	89	22400	ENSOARG00000005131,ENSOARG00000012008,ENSOARG00000000772
GO:0005890	sodium:potassium-exchanging ATPase complex	cellular_component	0.36066	1	733	14	22400	Novel07651
GO:0090533	cation-transporting ATPase complex	cellular_component	0.36066	1	733	14	22400	Novel07651
GO:0008053	mitochondrial fusion	biological_process	0.36097	2	733	36	22400	ENSOARG00000017493,ENSOARG00000007547
GO:0003917	DNA topoisomerase type I (single strand cut, ATP-independent) activity	molecular_function	0.36165	1	733	14	22400	ENSOARG00000003022
GO:0030162	regulation of proteolysis	biological_process	0.36208	2	733	37	22400	ENSOARG00000006310,ENSOARG00000018798
GO:0031515	tRNA (m1A) methyltransferase complex	cellular_component	0.36213	1	733	14	22400	ENSOARG00000002890
GO:0034708	methyltransferase complex	cellular_component	0.36213	1	733	14	22400	ENSOARG00000002890
GO:0043527	tRNA methyltransferase complex	cellular_component	0.36213	1	733	14	22400	ENSOARG00000002890
GO:0030435	sporulation resulting in formation of a cellular spore	biological_process	0.36303	1	733	14	22400	ENSOARG00000008230
GO:0000145	exocyst	cellular_component	0.36445	2	733	50	22400	ENSOARG00000004077,ENSOARG00000012658
GO:0016591	RNA polymerase II, holoenzyme	cellular_component	0.36497	5	733	107	22400	ENSOARG00000020863,ENSOARG00000008586,ENSOARG00000020827,ENSOARG00000000885,ENSOARG00000004797
GO:0000377	RNA splicing, via transesterification reactions with bulged adenosine as nucleophile	biological_process	0.36557	3	733	73	22400	ENSOARG00000016594,ENSOARG00000013428,ENSOARG00000003738
GO:0000398	mRNA splicing, via spliceosome	biological_process	0.36557	3	733	73	22400	ENSOARG00000016594,ENSOARG00000013428,ENSOARG00000003738
GO:0001750	photoreceptor outer segment	cellular_component	0.36613	1	733	14	22400	ENSOARG00000002991
GO:0031253	cell projection membrane	cellular_component	0.36613	1	733	14	22400	ENSOARG00000002991
GO:0042622	photoreceptor outer segment membrane	cellular_component	0.36613	1	733	14	22400	ENSOARG00000002991
GO:0043005	neuron projection	cellular_component	0.36613	1	733	14	22400	ENSOARG00000002991
GO:0060170	ciliary membrane	cellular_component	0.36613	1	733	14	22400	ENSOARG00000002991
GO:0097730	non-motile cilium	cellular_component	0.36613	1	733	14	22400	ENSOARG00000002991
GO:0097731	9+0 non-motile cilium	cellular_component	0.36613	1	733	14	22400	ENSOARG00000002991
GO:0097733	photoreceptor cell cilium	cellular_component	0.36613	1	733	14	22400	ENSOARG00000002991
GO:0061640	cytoskeleton-dependent cytokinesis	biological_process	0.3662	1	733	13	22400	ENSOARG00000009209
GO:0019904	protein domain specific binding	molecular_function	0.36652	1	733	14	22400	ENSOARG00000018201
GO:0015931	nucleobase-containing compound transport	biological_process	0.36821	4	733	120	22400	ENSOARG00000025181,ENSOARG00000015100,ENSOARG00000013049,ENSOARG00000005436
GO:0007094	mitotic spindle assembly checkpoint	biological_process	0.36848	2	733	33	22400	ENSOARG00000019942,ENSOARG00000020797
GO:0031577	spindle checkpoint	biological_process	0.36848	2	733	33	22400	ENSOARG00000020797,ENSOARG00000019942
GO:0033046	negative regulation of sister chromatid segregation	biological_process	0.36848	2	733	33	22400	ENSOARG00000020797,ENSOARG00000019942
GO:0033048	negative regulation of mitotic sister chromatid segregation	biological_process	0.36848	2	733	33	22400	ENSOARG00000019942,ENSOARG00000020797
GO:0045839	negative regulation of mitotic nuclear division	biological_process	0.36848	2	733	33	22400	ENSOARG00000020797,ENSOARG00000019942
GO:0045841	negative regulation of mitotic metaphase/anaphase transition	biological_process	0.36848	2	733	33	22400	ENSOARG00000019942,ENSOARG00000020797
GO:0051784	negative regulation of nuclear division	biological_process	0.36848	2	733	33	22400	ENSOARG00000020797,ENSOARG00000019942
GO:0051985	negative regulation of chromosome segregation	biological_process	0.36848	2	733	33	22400	ENSOARG00000020797,ENSOARG00000019942
GO:0071173	spindle assembly checkpoint	biological_process	0.36848	2	733	33	22400	ENSOARG00000020797,ENSOARG00000019942
GO:0071174	mitotic spindle checkpoint	biological_process	0.36848	2	733	33	22400	ENSOARG00000019942,ENSOARG00000020797
GO:1902100	negative regulation of metaphase/anaphase transition of cell cycle	biological_process	0.36848	2	733	33	22400	ENSOARG00000020797,ENSOARG00000019942
GO:1905819	negative regulation of chromosome separation	biological_process	0.36848	2	733	33	22400	ENSOARG00000019942,ENSOARG00000020797
GO:2000816	negative regulation of mitotic sister chromatid separation	biological_process	0.36848	2	733	33	22400	ENSOARG00000020797,ENSOARG00000019942
GO:0016894	endonuclease activity, active with either ribo- or deoxyribonucleic acids and producing 3-phosphomonoesters	molecular_function	0.36855	1	733	14	22400	ENSOARG00000004909
GO:0019722	calcium-mediated signaling	biological_process	0.36867	1	733	12	22400	ENSOARG00000007700
GO:0019932	second-messenger-mediated signaling	biological_process	0.36867	1	733	12	22400	ENSOARG00000007700
GO:0001934	positive regulation of protein phosphorylation	biological_process	0.37184	1	733	19	22400	ENSOARG00000003896
GO:0042327	positive regulation of phosphorylation	biological_process	0.37184	1	733	19	22400	ENSOARG00000003896
GO:0006289	nucleotide-excision repair	biological_process	0.37226	2	733	36	22400	ENSOARG00000009101,ENSOARG00000015237
GO:0044087	regulation of cellular component biogenesis	biological_process	0.37259	3	733	63	22400	ENSOARG00000019607,ENSOARG00000002017,ENSOARG00000019712
GO:0030488	tRNA methylation	biological_process	0.37349	1	733	15	22400	ENSOARG00000002890
GO:2001251	negative regulation of chromosome organization	biological_process	0.37478	2	733	34	22400	ENSOARG00000019942,ENSOARG00000020797
GO:0032780	negative regulation of ATPase activity	biological_process	0.37513	1	733	17	22400	ENSOARG00000003022
GO:0032940	secretion by cell	biological_process	0.37552	5	733	153	22400	ENSOARG00000004077,ENSOARG00000012658,ENSOARG00000018038,Novel13975,ENSOARG00000001015
GO:0008417	fucosyltransferase activity	molecular_function	0.37579	1	733	21	22400	ENSOARG00000009528
GO:0042157	lipoprotein metabolic process	biological_process	0.37677	5	733	145	22400	ENSOARG00000007826,ENSOARG00000005127,Novel06072,ENSOARG00000005436,ENSOARG00000000609
GO:0002682	regulation of immune system process	biological_process	0.37776	3	733	64	22400	ENSOARG00000012316,ENSOARG00000017265,ENSOARG00000012773
GO:0016857	racemase and epimerase activity, acting on carbohydrates and derivatives	molecular_function	0.37787	1	733	21	22400	ENSOARG00000020698
GO:0015932	nucleobase-containing compound transmembrane transporter activity	molecular_function	0.37844	2	733	45	22400	ENSOARG00000013049,ENSOARG00000025181
GO:0042221	response to chemical	biological_process	0.37914	10	733	304	22400	ENSOARG00000003896,ENSOARG00000006584,ENSOARG00000003780,ENSOARG00000005267,ENSOARG00000000056,ENSOARG00000021119,ENSOARG00000003379,ENSOARG00000001779,ENSOARG00000013860,ENSOARG00000002045
GO:0052652	cyclic purine nucleotide metabolic process	biological_process	0.37929	1	733	25	22400	ENSOARG00000000858
GO:0046903	secretion	biological_process	0.37973	6	733	176	22400	ENSOARG00000001015,ENSOARG00000012658,ENSOARG00000003542,ENSOARG00000018038,Novel13975,ENSOARG00000004077
GO:0043168	anion binding	molecular_function	0.38407	68	733	2332	22400	ENSOARG00000016046,ENSOARG00000008415,ENSOARG00000012603,ENSOARG00000017586,ENSOARG00000010117,ENSOARG00000016072,ENSOARG00000000977,Novel15447,ENSOARG00000016449,ENSOARG00000010012,ENSOARG00000006511,Novel02972,ENSOARG00000020827,ENSOARG00000018084,ENSOARG00000002207,ENSOARG00000021079,ENSOARG00000015632,ENSOARG00000013860,ENSOARG00000001884,ENSOARG00000005883,ENSOARG00000009732,ENSOARG000000174…
GO:0051052	regulation of DNA metabolic process	biological_process	0.38412	1	733	12	22400	ENSOARG00000001476
GO:0002764	immune response-regulating signaling pathway	biological_process	0.38426	1	733	14	22400	ENSOARG00000012773
GO:0031647	regulation of protein stability	biological_process	0.38493	1	733	19	22400	ENSOARG00000016234
GO:0050821	protein stabilization	biological_process	0.38493	1	733	19	22400	ENSOARG00000016234
GO:0009416	response to light stimulus	biological_process	0.38513	1	733	22	22400	ENSOARG00000018604
GO:0016972	thiol oxidase activity	molecular_function	0.38548	1	733	17	22400	ENSOARG00000002999
GO:1901700	response to oxygen-containing compound	biological_process	0.38548	2	733	45	22400	ENSOARG00000000056,ENSOARG00000003896
GO:0071806	protein transmembrane transport	biological_process	0.38629	2	733	47	22400	ENSOARG00000017001,ENSOARG00000001015
GO:0120036	plasma membrane bounded cell projection organization	biological_process	0.38681	3	733	75	22400	ENSOARG00000010501,ENSOARG00000007010,ENSOARG00000001779
GO:0007005	mitochondrion organization	biological_process	0.38715	7	733	176	22400	ENSOARG00000017001,ENSOARG00000008781,ENSOARG00000017493,ENSOARG00000014392,ENSOARG00000008049,ENSOARG00000002087,ENSOARG00000007547
GO:0043531	ADP binding	molecular_function	0.38744	2	733	56	22400	ENSOARG00000004002,ENSOARG00000003337
GO:0004652	polynucleotide adenylyltransferase activity	molecular_function	0.38747	1	733	18	22400	ENSOARG00000008732
GO:0009247	glycolipid biosynthetic process	biological_process	0.38793	3	733	89	22400	ENSOARG00000007826,ENSOARG00000005127,ENSOARG00000000609
GO:0046467	membrane lipid biosynthetic process	biological_process	0.38793	3	733	89	22400	ENSOARG00000007826,ENSOARG00000005127,ENSOARG00000000609
GO:0000375	RNA splicing, via transesterification reactions	biological_process	0.38819	3	733	76	22400	ENSOARG00000016594,ENSOARG00000013428,ENSOARG00000003738
GO:0032418	lysosome localization	biological_process	0.38849	1	733	14	22400	ENSOARG00000011326
GO:0030547	receptor inhibitor activity	molecular_function	0.38895	1	733	21	22400	ENSOARG00000017982
GO:0030548	acetylcholine receptor regulator activity	molecular_function	0.38895	1	733	21	22400	ENSOARG00000017982
GO:0030550	acetylcholine receptor inhibitor activity	molecular_function	0.38895	1	733	21	22400	ENSOARG00000017982
GO:0099602	neurotransmitter receptor regulator activity	molecular_function	0.38895	1	733	21	22400	ENSOARG00000017982
GO:0045229	external encapsulating structure organization	biological_process	0.39008	1	733	17	22400	ENSOARG00000003068
GO:0045121	membrane raft	cellular_component	0.39109	1	733	16	22400	ENSOARG00000003896
GO:0098589	membrane region	cellular_component	0.39109	1	733	16	22400	ENSOARG00000003896
GO:0098857	membrane microdomain	cellular_component	0.39109	1	733	16	22400	ENSOARG00000003896
GO:0015099	nickel cation transmembrane transporter activity	molecular_function	0.39151	1	733	15	22400	ENSOARG00000017129
GO:0015675	nickel cation transport	biological_process	0.39151	1	733	15	22400	ENSOARG00000017129
GO:0035444	nickel cation transmembrane transport	biological_process	0.39151	1	733	15	22400	ENSOARG00000017129
GO:0000746	conjugation	biological_process	0.39195	2	733	57	22400	ENSOARG00000006584,ENSOARG00000011805
GO:0031589	cell-substrate adhesion	biological_process	0.39312	1	733	19	22400	ENSOARG00000019607
GO:0003697	single-stranded DNA binding	molecular_function	0.39367	2	733	49	22400	ENSOARG00000014046,ENSOARG00000004654
GO:0032507	maintenance of protein location in cell	biological_process	0.39386	1	733	18	22400	ENSOARG00000002185
GO:0045185	maintenance of protein location	biological_process	0.39386	1	733	18	22400	ENSOARG00000002185
GO:0051651	maintenance of location in cell	biological_process	0.39386	1	733	18	22400	ENSOARG00000002185
GO:0030983	mismatched DNA binding	molecular_function	0.39649	1	733	24	22400	ENSOARG00000025635
GO:0005938	cell cortex	cellular_component	0.39757	4	733	120	22400	ENSOARG00000020797,ENSOARG00000013162,ENSOARG00000012658,ENSOARG00000004077
GO:0004197	cysteine-type endopeptidase activity	molecular_function	0.4	5	733	161	22400	ENSOARG00000014664,ENSOARG00000007209,ENSOARG00000018604,ENSOARG00000002733,ENSOARG00000020869
GO:0042254	ribosome biogenesis	biological_process	0.40093	5	733	121	22400	ENSOARG00000011805,ENSOARG00000004912,ENSOARG00000018451,Novel02656,ENSOARG00000008051
GO:0006664	glycolipid metabolic process	biological_process	0.40107	3	733	91	22400	ENSOARG00000007826,ENSOARG00000005127,ENSOARG00000000609
GO:0043015	gamma-tubulin binding	molecular_function	0.4035	1	733	20	22400	ENSOARG00000020797
GO:0048284	organelle fusion	biological_process	0.40627	2	733	43	22400	ENSOARG00000007547,ENSOARG00000017493
GO:0034357	photosynthetic membrane	cellular_component	0.40711	5	733	172	22400	ENSOARG00000003026,ENSOARG00000006454,Novel03568,ENSOARG00000006536,Novel03484
GO:0006261	DNA-dependent DNA replication	biological_process	0.40721	5	733	134	22400	ENSOARG00000003337,ENSOARG00000018084,ENSOARG00000003801,ENSOARG00000008415,ENSOARG00000016208
GO:0003341	cilium movement	biological_process	0.40761	1	733	14	22400	ENSOARG00000007010
GO:1901661	quinone metabolic process	biological_process	0.40773	1	733	16	22400	ENSOARG00000010498
GO:1901663	quinone biosynthetic process	biological_process	0.40773	1	733	16	22400	ENSOARG00000010498
GO:0008276	protein methyltransferase activity	molecular_function	0.40775	2	733	50	22400	ENSOARG00000012581,ENSOARG00000003379
GO:0008654	phospholipid biosynthetic process	biological_process	0.40819	4	733	120	22400	ENSOARG00000000609,ENSOARG00000018357,ENSOARG00000005127,ENSOARG00000007826
GO:0019901	protein kinase binding	molecular_function	0.40842	2	733	38	22400	ENSOARG00000016156,ENSOARG00000009777
GO:0051172	negative regulation of nitrogen compound metabolic process	biological_process	0.41052	4	733	100	22400	ENSOARG00000003068,ENSOARG00000018798,ENSOARG00000006310,ENSOARG00000001124
GO:0006487	protein N-linked glycosylation	biological_process	0.41219	2	733	62	22400	ENSOARG00000013704,ENSOARG00000021171
GO:0005665	RNA polymerase II, core complex	cellular_component	0.4125	1	733	19	22400	ENSOARG00000008586
GO:0000747	conjugation with cellular fusion	biological_process	0.41289	1	733	26	22400	ENSOARG00000006584
GO:0140253	cell-cell fusion	biological_process	0.41289	1	733	26	22400	ENSOARG00000006584
GO:0008375	acetylglucosaminyltransferase activity	molecular_function	0.413	2	733	65	22400	ENSOARG00000016716,ENSOARG00000005127
GO:0098533	ATPase dependent transmembrane transport complex	cellular_component	0.4138	1	733	19	22400	Novel07651
GO:0001816	cytokine production	biological_process	0.41412	1	733	23	22400	ENSOARG00000017265
GO:0001817	regulation of cytokine production	biological_process	0.41412	1	733	23	22400	ENSOARG00000017265
GO:0001819	positive regulation of cytokine production	biological_process	0.41412	1	733	23	22400	ENSOARG00000017265
GO:0030099	myeloid cell differentiation	biological_process	0.41438	1	733	13	22400	ENSOARG00000016234
GO:0019062	virion attachment to host cell	biological_process	0.41492	1	733	21	22400	ENSOARG00000007446
GO:0044650	adhesion of symbiont to host cell	biological_process	0.41492	1	733	21	22400	ENSOARG00000007446
GO:0016881	acid-amino acid ligase activity	molecular_function	0.41584	1	733	23	22400	ENSOARG00000001884
GO:0004659	prenyltransferase activity	molecular_function	0.41588	1	733	21	22400	Novel07401
GO:0008318	protein prenyltransferase activity	molecular_function	0.41588	1	733	21	22400	Novel07401
GO:0000904	cell morphogenesis involved in differentiation	biological_process	0.4167	2	733	46	22400	ENSOARG00000019607,ENSOARG00000001779
GO:0030955	potassium ion binding	molecular_function	0.41677	1	733	17	22400	ENSOARG00000018886
GO:0031420	alkali metal ion binding	molecular_function	0.41677	1	733	17	22400	ENSOARG00000018886
GO:0030880	RNA polymerase complex	cellular_component	0.41824	6	733	137	22400	ENSOARG00000020863,ENSOARG00000008586,ENSOARG00000010640,ENSOARG00000000885,ENSOARG00000020827,ENSOARG00000004797
GO:0007623	circadian rhythm	biological_process	0.41994	1	733	16	22400	ENSOARG00000020795
GO:0051028	mRNA transport	biological_process	0.42048	2	733	55	22400	ENSOARG00000015100,ENSOARG00000005436
GO:0071705	nitrogen compound transport	biological_process	0.42078	29	733	974	22400	ENSOARG00000002207,ENSOARG00000013049,ENSOARG00000021171,ENSOARG00000001794,ENSOARG00000018038,ENSOARG00000015712,ENSOARG00000005436,ENSOARG00000017001,ENSOARG00000014855,ENSOARG00000001015,ENSOARG00000008781,ENSOARG00000009528,ENSOARG00000018644,Novel13975,ENSOARG00000025181,ENSOARG00000003337,ENSOARG00000018201,ENSOARG00000016593,ENSOARG00000006294,ENSOARG00000021119,ENSOARG00000020658,ENSOARG0…
GO:0017148	negative regulation of translation	biological_process	0.42193	1	733	14	22400	ENSOARG00000001124
GO:0034249	negative regulation of cellular amide metabolic process	biological_process	0.42193	1	733	14	22400	ENSOARG00000001124
GO:0032101	regulation of response to external stimulus	biological_process	0.42283	1	733	24	22400	ENSOARG00000017265
GO:0033202	DNA helicase complex	cellular_component	0.42374	1	733	23	22400	ENSOARG00000010414
GO:0031412	gas vesicle organization	biological_process	0.42385	1	733	14	22400	ENSOARG00000009506
GO:0071840	cellular component organization or biogenesis	biological_process	0.42534	67	733	2130	22400	ENSOARG00000004708,ENSOARG00000015571,ENSOARG00000014392,ENSOARG00000007010,ENSOARG00000017493,ENSOARG00000003068,ENSOARG00000009506,ENSOARG00000019712,ENSOARG00000003022,ENSOARG00000011861,ENSOARG00000020175,ENSOARG00000007446,ENSOARG00000017188,ENSOARG00000015443,ENSOARG00000008022,ENSOARG00000005843,ENSOARG00000017714,ENSOARG00000013428,ENSOARG00000020797,ENSOARG00000001779,Novel09762,ENSOARG0…
GO:0009072	aromatic amino acid family metabolic process	biological_process	0.42547	2	733	46	22400	Novel07651,Novel14147
GO:0051128	regulation of cellular component organization	biological_process	0.42553	6	733	156	22400	ENSOARG00000019607,ENSOARG00000020797,ENSOARG00000002017,ENSOARG00000019942,ENSOARG00000019712,ENSOARG00000004708
GO:0006094	gluconeogenesis	biological_process	0.42593	1	733	18	22400	ENSOARG00000019237
GO:0019319	hexose biosynthetic process	biological_process	0.42593	1	733	18	22400	ENSOARG00000019237
GO:0046364	monosaccharide biosynthetic process	biological_process	0.42593	1	733	18	22400	ENSOARG00000019237
GO:0016197	endosomal transport	biological_process	0.42661	1	733	16	22400	ENSOARG00000003896
GO:0031124	mRNA 3-end processing	biological_process	0.42817	1	733	16	22400	ENSOARG00000002226
GO:0044391	ribosomal subunit	cellular_component	0.42844	2	733	35	22400	ENSOARG00000000261,ENSOARG00000004024
GO:0008374	O-acyltransferase activity	molecular_function	0.42851	1	733	20	22400	ENSOARG00000015632
GO:0006476	protein deacetylation	biological_process	0.42989	1	733	23	22400	ENSOARG00000014638
GO:0016575	histone deacetylation	biological_process	0.42989	1	733	23	22400	ENSOARG00000014638
GO:0035601	protein deacylation	biological_process	0.42989	1	733	23	22400	ENSOARG00000014638
GO:0098732	macromolecule deacylation	biological_process	0.42989	1	733	23	22400	ENSOARG00000014638
GO:0005942	phosphatidylinositol 3-kinase complex	cellular_component	0.43049	1	733	19	22400	ENSOARG00000003022
GO:0051539	4 iron, 4 sulfur cluster binding	molecular_function	0.4305	1	733	22	22400	ENSOARG00000013296
GO:0030269	tetrahydromethanopterin S-methyltransferase activity	molecular_function	0.43102	1	733	22	22400	Novel07044
GO:0042086	5-methyl-5,6,7,8-tetrahydromethanopterin-dependent methyltransferase activity	molecular_function	0.43102	1	733	22	22400	Novel07044
GO:0009539	photosystem II reaction center	cellular_component	0.43149	2	733	61	22400	ENSOARG00000006454,Novel03568
GO:0046527	glucosyltransferase activity	molecular_function	0.43166	1	733	25	22400	ENSOARG00000004936
GO:0010181	FMN binding	molecular_function	0.43235	1	733	20	22400	ENSOARG00000019380
GO:0019229	regulation of vasoconstriction	biological_process	0.43238	1	733	19	22400	ENSOARG00000019391
GO:0042310	vasoconstriction	biological_process	0.43238	1	733	19	22400	ENSOARG00000019391
GO:0097756	negative regulation of blood vessel diameter	biological_process	0.43238	1	733	19	22400	ENSOARG00000019391
GO:0072593	reactive oxygen species metabolic process	biological_process	0.43332	1	733	13	22400	ENSOARG00000004523
GO:0051205	protein insertion into membrane	biological_process	0.43378	1	733	17	22400	ENSOARG00000008781
GO:0005540	hyaluronic acid binding	molecular_function	0.43417	1	733	20	22400	ENSOARG00000015632
GO:0016854	racemase and epimerase activity	molecular_function	0.4352	1	733	23	22400	ENSOARG00000020698
GO:0010639	negative regulation of organelle organization	biological_process	0.43554	3	733	71	22400	ENSOARG00000019712,ENSOARG00000020797,ENSOARG00000019942
GO:0006979	response to oxidative stress	biological_process	0.43569	2	733	43	22400	ENSOARG00000011060,ENSOARG00000007929
GO:0043227	membrane-bounded organelle	cellular_component	0.43736	109	733	3472	22400	ENSOARG00000010052,ENSOARG00000003628,ENSOARG00000002983,ENSOARG00000004797,ENSOARG00000004946,ENSOARG00000005848,Novel15447,Novel11467,ENSOARG00000012658,ENSOARG00000013798,ENSOARG00000013704,ENSOARG00000011318,ENSOARG00000013705,ENSOARG00000017348,ENSOARG00000003442,ENSOARG00000020863,ENSOARG00000008781,ENSOARG00000005560,ENSOARG00000015394,ENSOARG00000012053,ENSOARG00000009042,ENSOARG000000136…
GO:0051537	2 iron, 2 sulfur cluster binding	molecular_function	0.43865	2	733	50	22400	ENSOARG00000009677,ENSOARG00000004471
GO:0006996	organelle organization	biological_process	0.43923	42	733	1342	22400	ENSOARG00000015443,ENSOARG00000005436,ENSOARG00000003896,ENSOARG00000017001,ENSOARG00000005843,ENSOARG00000015274,ENSOARG00000008022,ENSOARG00000020797,ENSOARG00000017637,ENSOARG00000002087,Novel09762,Novel14798,ENSOARG00000008049,ENSOARG00000014392,ENSOARG00000017493,ENSOARG00000007010,ENSOARG00000019712,ENSOARG00000009506,ENSOARG00000015100,ENSOARG00000003022,ENSOARG00000011861,ENSOARG000000201…
GO:0051129	negative regulation of cellular component organization	biological_process	0.44028	3	733	72	22400	ENSOARG00000019712,ENSOARG00000020797,ENSOARG00000019942
GO:0046782	regulation of viral transcription	biological_process	0.44254	1	733	27	22400	ENSOARG00000020413
GO:0016071	mRNA metabolic process	biological_process	0.44267	9	733	292	22400	ENSOARG00000016594,ENSOARG00000003738,ENSOARG00000017348,ENSOARG00000013428,ENSOARG00000002226,ENSOARG00000003442,ENSOARG00000002983,ENSOARG00000015095,ENSOARG00000007700
GO:1903522	regulation of blood circulation	biological_process	0.44278	1	733	20	22400	ENSOARG00000019391
GO:0042181	ketone biosynthetic process	biological_process	0.44448	1	733	18	22400	ENSOARG00000010498
GO:0051262	protein tetramerization	biological_process	0.44458	1	733	27	22400	ENSOARG00000015571
GO:0048029	monosaccharide binding	molecular_function	0.44484	1	733	20	22400	ENSOARG00000007785
GO:0019900	kinase binding	molecular_function	0.44537	2	733	43	22400	ENSOARG00000009777,ENSOARG00000016156
GO:0016579	protein deubiquitination	biological_process	0.44609	2	733	63	22400	ENSOARG00000012754,ENSOARG00000019272
GO:0070646	protein modification by small protein removal	biological_process	0.44609	2	733	63	22400	ENSOARG00000019272,ENSOARG00000012754
GO:0010562	positive regulation of phosphorus metabolic process	biological_process	0.44743	1	733	25	22400	ENSOARG00000003896
GO:0031401	positive regulation of protein modification process	biological_process	0.44743	1	733	25	22400	ENSOARG00000003896
GO:0045937	positive regulation of phosphate metabolic process	biological_process	0.44743	1	733	25	22400	ENSOARG00000003896
GO:0006305	DNA alkylation	biological_process	0.44788	1	733	16	22400	ENSOARG00000001476
GO:0006306	DNA methylation	biological_process	0.44788	1	733	16	22400	ENSOARG00000001476
GO:0044728	DNA methylation or demethylation	biological_process	0.44788	1	733	16	22400	ENSOARG00000001476
GO:2001070	starch binding	molecular_function	0.4487	1	733	15	22400	ENSOARG00000016224
GO:0008171	O-methyltransferase activity	molecular_function	0.44952	1	733	20	22400	ENSOARG00000012581
GO:0090150	establishment of protein localization to membrane	biological_process	0.45052	3	733	85	22400	ENSOARG00000003337,ENSOARG00000008781,ENSOARG00000016066
GO:0015947	methane metabolic process	biological_process	0.45075	1	733	23	22400	Novel07044
GO:0015948	methanogenesis	biological_process	0.45075	1	733	23	22400	Novel07044
GO:0015975	energy derivation by oxidation of reduced inorganic compounds	biological_process	0.45075	1	733	23	22400	Novel07044
GO:0043446	cellular alkane metabolic process	biological_process	0.45075	1	733	23	22400	Novel07044
GO:0043447	alkane biosynthetic process	biological_process	0.45075	1	733	23	22400	Novel07044
GO:0071941	nitrogen cycle metabolic process	biological_process	0.45112	1	733	28	22400	ENSOARG00000010575
GO:0016755	transferase activity, transferring amino-acyl groups	molecular_function	0.45216	2	733	58	22400	ENSOARG00000000038,ENSOARG00000003379
GO:0042398	cellular modified amino acid biosynthetic process	biological_process	0.45252	1	733	20	22400	ENSOARG00000001884
GO:0050793	regulation of developmental process	biological_process	0.45441	3	733	77	22400	ENSOARG00000005870,ENSOARG00000016607,ENSOARG00000019607
GO:0006120	mitochondrial electron transport, NADH to ubiquinone	biological_process	0.45457	1	733	20	22400	ENSOARG00000014760
GO:0048511	rhythmic process	biological_process	0.45497	1	733	18	22400	ENSOARG00000020795
GO:0019076	viral release from host cell	biological_process	0.45503	2	733	57	22400	ENSOARG00000010898,ENSOARG00000003835
GO:0035890	exit from host	biological_process	0.45503	2	733	57	22400	ENSOARG00000010898,ENSOARG00000003835
GO:0035891	exit from host cell	biological_process	0.45503	2	733	57	22400	ENSOARG00000010898,ENSOARG00000003835
GO:0044406	adhesion of symbiont to host	biological_process	0.4554	1	733	24	22400	ENSOARG00000007446
GO:0016571	histone methylation	biological_process	0.45672	1	733	22	22400	ENSOARG00000003379
GO:0006367	transcription initiation from RNA polymerase II promoter	biological_process	0.45852	3	733	78	22400	ENSOARG00000004797,ENSOARG00000020827,ENSOARG00000006329
GO:0051656	establishment of organelle localization	biological_process	0.4588	1	733	22	22400	ENSOARG00000019607
GO:0009061	anaerobic respiration	biological_process	0.45905	1	733	24	22400	Novel07044
GO:0008270	zinc ion binding	molecular_function	0.45935	38	733	1348	22400	ENSOARG00000015252,ENSOARG00000002920,ENSOARG00000014083,ENSOARG00000010943,ENSOARG00000018035,ENSOARG00000002999,ENSOARG00000017348,ENSOARG00000009101,ENSOARG00000013030,ENSOARG00000010407,ENSOARG00000009771,ENSOARG00000013798,ENSOARG00000012740,ENSOARG00000016081,ENSOARG00000017916,ENSOARG00000005858,ENSOARG00000016452,ENSOARG00000010962,ENSOARG00000002045,ENSOARG00000003835,ENSOARG00000010615,…
GO:0030097	hemopoiesis	biological_process	0.45953	1	733	15	22400	ENSOARG00000016234
GO:0048534	hematopoietic or lymphoid organ development	biological_process	0.45953	1	733	15	22400	ENSOARG00000016234
GO:0006613	cotranslational protein targeting to membrane	biological_process	0.45988	2	733	54	22400	ENSOARG00000016066,ENSOARG00000003337
GO:0006614	SRP-dependent cotranslational protein targeting to membrane	biological_process	0.45988	2	733	54	22400	ENSOARG00000016066,ENSOARG00000003337
GO:0008094	DNA-dependent ATPase activity	molecular_function	0.46132	4	733	143	22400	ENSOARG00000015274,ENSOARG00000003337,ENSOARG00000010414,ENSOARG00000016072
GO:0003723	RNA binding	molecular_function	0.4619	26	733	828	22400	ENSOARG00000009493,ENSOARG00000016066,ENSOARG00000019443,ENSOARG00000011868,ENSOARG00000012402,ENSOARG00000003337,ENSOARG00000009771,ENSOARG00000011523,ENSOARG00000010793,ENSOARG00000012704,ENSOARG00000006824,ENSOARG00000004909,ENSOARG00000017348,ENSOARG00000003168,ENSOARG00000003442,ENSOARG00000015095,ENSOARG00000026864,Novel14798,ENSOARG00000016963,ENSOARG00000009101,ENSOARG00000010579,ENSOARG0…
GO:0045893	positive regulation of transcription, DNA-templated	biological_process	0.46228	3	733	101	22400	ENSOARG00000000609,ENSOARG00000008842,ENSOARG00000006329
GO:0045935	positive regulation of nucleobase-containing compound metabolic process	biological_process	0.46228	3	733	101	22400	ENSOARG00000006329,ENSOARG00000000609,ENSOARG00000008842
GO:0051254	positive regulation of RNA metabolic process	biological_process	0.46228	3	733	101	22400	ENSOARG00000008842,ENSOARG00000000609,ENSOARG00000006329
GO:1902680	positive regulation of RNA biosynthetic process	biological_process	0.46228	3	733	101	22400	ENSOARG00000000609,ENSOARG00000008842,ENSOARG00000006329
GO:1903508	positive regulation of nucleic acid-templated transcription	biological_process	0.46228	3	733	101	22400	ENSOARG00000006329,ENSOARG00000008842,ENSOARG00000000609
GO:0031324	negative regulation of cellular metabolic process	biological_process	0.46265	4	733	109	22400	ENSOARG00000001124,ENSOARG00000003068,ENSOARG00000018798,ENSOARG00000006310
GO:0072657	protein localization to membrane	biological_process	0.46287	3	733	88	22400	ENSOARG00000003337,ENSOARG00000016066,ENSOARG00000008781
GO:0001501	skeletal system development	biological_process	0.46372	1	733	15	22400	ENSOARG00000014733
GO:0051216	cartilage development	biological_process	0.46372	1	733	15	22400	ENSOARG00000014733
GO:0061448	connective tissue development	biological_process	0.46372	1	733	15	22400	ENSOARG00000014733
GO:0030658	transport vesicle membrane	cellular_component	0.46379	2	733	54	22400	ENSOARG00000018644,ENSOARG00000002207
GO:0036094	small molecule binding	molecular_function	0.46479	69	733	2414	22400	ENSOARG00000016072,ENSOARG00000000977,Novel15447,ENSOARG00000010117,Novel02972,ENSOARG00000016449,ENSOARG00000006511,ENSOARG00000008415,ENSOARG00000016046,ENSOARG00000017586,ENSOARG00000012603,ENSOARG00000013860,ENSOARG00000009300,ENSOARG00000007785,ENSOARG00000009732,ENSOARG00000005883,ENSOARG00000001884,ENSOARG00000012437,ENSOARG00000020827,Novel11264,ENSOARG00000018084,ENSOARG00000008372,ENSOA…
GO:0030118	clathrin coat	cellular_component	0.46644	1	733	23	22400	ENSOARG00000002207
GO:0019079	viral genome replication	biological_process	0.46655	2	733	53	22400	ENSOARG00000017129,ENSOARG00000001693
GO:0015075	ion transmembrane transporter activity	molecular_function	0.46775	35	733	1149	22400	ENSOARG00000021171,ENSOARG00000003835,ENSOARG00000006653,ENSOARG00000004138,ENSOARG00000017129,ENSOARG00000013538,ENSOARG00000016876,ENSOARG00000016080,ENSOARG00000016390,ENSOARG00000011397,ENSOARG00000000022,ENSOARG00000021119,ENSOARG00000009506,ENSOARG00000009508,ENSOARG00000020533,ENSOARG00000019332,ENSOARG00000015187,ENSOARG00000005993,ENSOARG00000007720,ENSOARG00000010995,ENSOARG00000012290,…
GO:0004181	metallocarboxypeptidase activity	molecular_function	0.46781	1	733	25	22400	ENSOARG00000010615
GO:0009975	cyclase activity	molecular_function	0.46967	1	733	32	22400	ENSOARG00000000858
GO:0003674	molecular_function	molecular_function	0.47011	605	733	18724	22400	ENSOARG00000005281,ENSOARG00000007547,ENSOARG00000020610,ENSOARG00000015095,ENSOARG00000015106,ENSOARG00000014855,ENSOARG00000019607,Novel11715,ENSOARG00000004593,ENSOARG00000018045,Novel00297,ENSOARG00000015124,ENSOARG00000005320,ENSOARG00000014979,ENSOARG00000005064,ENSOARG00000016844,ENSOARG00000013049,ENSOARG00000011136,ENSOARG00000002090,ENSOARG00000002028,ENSOARG00000017424,ENSOARG000000100…
GO:0015629	actin cytoskeleton	cellular_component	0.47018	4	733	117	22400	ENSOARG00000009209,ENSOARG00000002017,Novel02972,ENSOARG00000019712
GO:0016877	ligase activity, forming carbon-sulfur bonds	molecular_function	0.4704	1	733	24	22400	ENSOARG00000004654
GO:0048878	chemical homeostasis	biological_process	0.47223	5	733	114	22400	ENSOARG00000014339,ENSOARG00000017679,ENSOARG00000015443,ENSOARG00000012450,ENSOARG00000003896
GO:0051239	regulation of multicellular organismal process	biological_process	0.47514	4	733	120	22400	ENSOARG00000005870,ENSOARG00000017265,ENSOARG00000016607,ENSOARG00000019391
GO:0006357	regulation of transcription by RNA polymerase II	biological_process	0.47607	7	733	210	22400	ENSOARG00000006329,ENSOARG00000004434,ENSOARG00000018045,ENSOARG00000008842,ENSOARG00000015197,ENSOARG00000016156,ENSOARG00000003984
GO:0007091	metaphase/anaphase transition of mitotic cell cycle	biological_process	0.47657	2	733	41	22400	ENSOARG00000020797,ENSOARG00000019942
GO:0010965	regulation of mitotic sister chromatid separation	biological_process	0.47657	2	733	41	22400	ENSOARG00000019942,ENSOARG00000020797
GO:0030071	regulation of mitotic metaphase/anaphase transition	biological_process	0.47657	2	733	41	22400	ENSOARG00000019942,ENSOARG00000020797
GO:0033045	regulation of sister chromatid segregation	biological_process	0.47657	2	733	41	22400	ENSOARG00000020797,ENSOARG00000019942
GO:0033047	regulation of mitotic sister chromatid segregation	biological_process	0.47657	2	733	41	22400	ENSOARG00000020797,ENSOARG00000019942
GO:0044784	metaphase/anaphase transition of cell cycle	biological_process	0.47657	2	733	41	22400	ENSOARG00000020797,ENSOARG00000019942
GO:0051306	mitotic sister chromatid separation	biological_process	0.47657	2	733	41	22400	ENSOARG00000019942,ENSOARG00000020797
GO:0051983	regulation of chromosome segregation	biological_process	0.47657	2	733	41	22400	ENSOARG00000019942,ENSOARG00000020797
GO:1902099	regulation of metaphase/anaphase transition of cell cycle	biological_process	0.47657	2	733	41	22400	ENSOARG00000019942,ENSOARG00000020797
GO:1905818	regulation of chromosome separation	biological_process	0.47657	2	733	41	22400	ENSOARG00000020797,ENSOARG00000019942
GO:0007093	mitotic cell cycle checkpoint	biological_process	0.47658	2	733	42	22400	ENSOARG00000020797,ENSOARG00000019942
GO:0005869	dynactin complex	cellular_component	0.47678	1	733	19	22400	ENSOARG00000009209
GO:0032801	receptor catabolic process	biological_process	0.47812	1	733	24	22400	ENSOARG00000003835
GO:0051016	barbed-end actin filament capping	biological_process	0.47887	1	733	17	22400	ENSOARG00000019712
GO:0009755	hormone-mediated signaling pathway	biological_process	0.47902	2	733	48	22400	ENSOARG00000002045,ENSOARG00000013860
GO:0043462	regulation of ATPase activity	biological_process	0.48032	1	733	22	22400	ENSOARG00000003022
GO:0003690	double-stranded DNA binding	molecular_function	0.48065	3	733	90	22400	ENSOARG00000025635,ENSOARG00000003022,ENSOARG00000020795
GO:0009190	cyclic nucleotide biosynthetic process	biological_process	0.48145	1	733	33	22400	ENSOARG00000000858
GO:0005885	Arp2/3 protein complex	cellular_component	0.48156	1	733	13	22400	ENSOARG00000002017
GO:0016311	dephosphorylation	biological_process	0.48178	6	733	177	22400	ENSOARG00000005848,ENSOARG00000015124,ENSOARG00000012445,ENSOARG00000002056,ENSOARG00000008874,ENSOARG00000016452
GO:0033044	regulation of chromosome organization	biological_process	0.48226	2	733	42	22400	ENSOARG00000020797,ENSOARG00000019942
GO:0008172	S-methyltransferase activity	molecular_function	0.48347	1	733	26	22400	Novel07044
GO:0002065	columnar/cuboidal epithelial cell differentiation	biological_process	0.48369	2	733	50	22400	ENSOARG00000018898,ENSOARG00000018666
GO:0002066	columnar/cuboidal epithelial cell development	biological_process	0.48369	2	733	50	22400	ENSOARG00000018898,ENSOARG00000018666
GO:0005213	structural constituent of egg chorion	molecular_function	0.48369	2	733	50	22400	ENSOARG00000018898,ENSOARG00000018666
GO:0007292	female gamete generation	biological_process	0.48369	2	733	50	22400	ENSOARG00000018666,ENSOARG00000018898
GO:0007304	chorion-containing eggshell formation	biological_process	0.48369	2	733	50	22400	ENSOARG00000018666,ENSOARG00000018898
GO:0030703	eggshell formation	biological_process	0.48369	2	733	50	22400	ENSOARG00000018666,ENSOARG00000018898
GO:0030707	ovarian follicle cell development	biological_process	0.48369	2	733	50	22400	ENSOARG00000018898,ENSOARG00000018666
GO:0048477	oogenesis	biological_process	0.48369	2	733	50	22400	ENSOARG00000018666,ENSOARG00000018898
GO:0010628	positive regulation of gene expression	biological_process	0.48501	4	733	139	22400	ENSOARG00000017265,ENSOARG00000006329,ENSOARG00000000609,ENSOARG00000008842
GO:0004559	alpha-mannosidase activity	molecular_function	0.48542	1	733	27	22400	ENSOARG00000011854
GO:0015923	mannosidase activity	molecular_function	0.48542	1	733	27	22400	ENSOARG00000011854
GO:0061695	transferase complex, transferring phosphorus-containing groups	cellular_component	0.48689	7	733	186	22400	ENSOARG00000000885,ENSOARG00000020827,ENSOARG00000004797,ENSOARG00000010640,ENSOARG00000008586,ENSOARG00000003022,ENSOARG00000020863
GO:0006955	immune response	biological_process	0.48754	14	733	320	22400	ENSOARG00000020576,ENSOARG00000001701,ENSOARG00000017265,ENSOARG00000009627,ENSOARG00000014592,ENSOARG00000015002,ENSOARG00000013856,ENSOARG00000002991,ENSOARG00000012773,ENSOARG00000010012,ENSOARG00000009042,ENSOARG00000012316,ENSOARG00000014733,ENSOARG00000001165
GO:0043248	proteasome assembly	biological_process	0.49123	1	733	26	22400	ENSOARG00000005533
GO:0042262	DNA protection	biological_process	0.49182	1	733	17	22400	ENSOARG00000003022
GO:0046677	response to antibiotic	biological_process	0.49244	1	733	28	22400	ENSOARG00000003780
GO:0009986	cell surface	cellular_component	0.49247	1	733	27	22400	ENSOARG00000021018
GO:0070566	adenylyltransferase activity	molecular_function	0.49416	1	733	25	22400	ENSOARG00000008732
GO:0006298	mismatch repair	biological_process	0.49435	1	733	28	22400	ENSOARG00000025635
GO:0019073	viral DNA genome packaging	biological_process	0.49479	1	733	24	22400	ENSOARG00000005726
GO:0042546	cell wall biogenesis	biological_process	0.49551	1	733	29	22400	ENSOARG00000009528
GO:0006352	DNA-templated transcription, initiation	biological_process	0.49601	9	733	213	22400	ENSOARG00000000912,ENSOARG00000014979,ENSOARG00000007432,ENSOARG00000004797,ENSOARG00000020827,ENSOARG00000000885,ENSOARG00000019244,ENSOARG00000010640,ENSOARG00000006329
GO:0009893	positive regulation of metabolic process	biological_process	0.49946	5	733	178	22400	ENSOARG00000008842,ENSOARG00000000609,ENSOARG00000003896,ENSOARG00000006329,ENSOARG00000017265
GO:0010604	positive regulation of macromolecule metabolic process	biological_process	0.49946	5	733	178	22400	ENSOARG00000003896,ENSOARG00000000609,ENSOARG00000008842,ENSOARG00000006329,ENSOARG00000017265
GO:0051493	regulation of cytoskeleton organization	biological_process	0.49959	3	733	77	22400	ENSOARG00000019712,ENSOARG00000002017,ENSOARG00000019607
GO:0033043	regulation of organelle organization	biological_process	0.49994	5	733	137	22400	ENSOARG00000019607,ENSOARG00000019712,ENSOARG00000019942,ENSOARG00000020797,ENSOARG00000002017
GO:0019842	vitamin binding	molecular_function	0.50035	3	733	100	22400	ENSOARG00000006209,ENSOARG00000001717,ENSOARG00000014198
GO:0014065	phosphatidylinositol 3-kinase signaling	biological_process	0.50194	1	733	19	22400	ENSOARG00000012316
GO:0014066	regulation of phosphatidylinositol 3-kinase signaling	biological_process	0.50194	1	733	19	22400	ENSOARG00000012316
GO:0014068	positive regulation of phosphatidylinositol 3-kinase signaling	biological_process	0.50194	1	733	19	22400	ENSOARG00000012316
GO:0043548	phosphatidylinositol 3-kinase binding	molecular_function	0.50194	1	733	19	22400	ENSOARG00000012316
GO:0048015	phosphatidylinositol-mediated signaling	biological_process	0.50194	1	733	19	22400	ENSOARG00000012316
GO:0048017	inositol lipid-mediated signaling	biological_process	0.50194	1	733	19	22400	ENSOARG00000012316
GO:0008061	chitin binding	molecular_function	0.50243	1	733	27	22400	ENSOARG00000005514
GO:0030117	membrane coat	cellular_component	0.50269	4	733	145	22400	ENSOARG00000018644,ENSOARG00000002207,ENSOARG00000014855,ENSOARG00000016156
GO:0048475	coated membrane	cellular_component	0.50269	4	733	145	22400	ENSOARG00000016156,ENSOARG00000014855,ENSOARG00000018644,ENSOARG00000002207
GO:0051304	chromosome separation	biological_process	0.50298	2	733	45	22400	ENSOARG00000020797,ENSOARG00000019942
GO:0051641	cellular localization	biological_process	0.5044	23	733	797	22400	ENSOARG00000021171,ENSOARG00000002207,ENSOARG00000018311,ENSOARG00000017001,ENSOARG00000003896,ENSOARG00000014855,ENSOARG00000011341,ENSOARG00000002185,ENSOARG00000019607,ENSOARG00000008781,ENSOARG00000018644,ENSOARG00000012658,ENSOARG00000003337,ENSOARG00000016593,ENSOARG00000018201,ENSOARG00000013640,ENSOARG00000007420,ENSOARG00000020658,ENSOARG00000004077,ENSOARG00000003628,ENSOARG00000010725,…
GO:0032786	positive regulation of DNA-templated transcription, elongation	biological_process	0.5049	1	733	21	22400	ENSOARG00000006329
GO:0032968	positive regulation of transcription elongation from RNA polymerase II promoter	biological_process	0.5049	1	733	21	22400	ENSOARG00000006329
GO:0034243	regulation of transcription elongation from RNA polymerase II promoter	biological_process	0.5049	1	733	21	22400	ENSOARG00000006329
GO:0009060	aerobic respiration	biological_process	0.50687	1	733	30	22400	ENSOARG00000010994
GO:0006366	transcription by RNA polymerase II	biological_process	0.50724	10	733	319	22400	ENSOARG00000004797,ENSOARG00000008842,ENSOARG00000008586,ENSOARG00000004434,ENSOARG00000016156,ENSOARG00000020827,ENSOARG00000018045,ENSOARG00000006329,ENSOARG00000003984,ENSOARG00000015197
GO:0019838	growth factor binding	molecular_function	0.50744	1	733	17	22400	ENSOARG00000000038
GO:0006813	potassium ion transport	biological_process	0.50919	3	733	95	22400	ENSOARG00000020198,Novel07651,ENSOARG00000008236
GO:0009187	cyclic nucleotide metabolic process	biological_process	0.51058	1	733	35	22400	ENSOARG00000000858
GO:0016780	phosphotransferase activity, for other substituted phosphate groups	molecular_function	0.51175	1	733	24	22400	ENSOARG00000018357
GO:0002376	immune system process	biological_process	0.51253	16	733	390	22400	ENSOARG00000001165,ENSOARG00000010012,ENSOARG00000012773,ENSOARG00000016234,ENSOARG00000002991,ENSOARG00000013856,ENSOARG00000015002,ENSOARG00000014592,ENSOARG00000009627,ENSOARG00000001701,ENSOARG00000020576,ENSOARG00000012316,ENSOARG00000014733,ENSOARG00000009042,ENSOARG00000020797,ENSOARG00000017265
GO:0005794	Golgi apparatus	cellular_component	0.51275	5	733	175	22400	ENSOARG00000002962,ENSOARG00000025181,ENSOARG00000002207,ENSOARG00000013049,ENSOARG00000014855
GO:0015718	monocarboxylic acid transport	biological_process	0.51334	2	733	44	22400	ENSOARG00000003542,ENSOARG00000012394
GO:0060589	nucleoside-triphosphatase regulator activity	molecular_function	0.51429	6	733	207	22400	ENSOARG00000014302,ENSOARG00000011544,ENSOARG00000020698,ENSOARG00000004623,ENSOARG00000003022,ENSOARG00000019942
GO:0005654	nucleoplasm	cellular_component	0.51436	15	733	441	22400	ENSOARG00000020863,ENSOARG00000016156,ENSOARG00000008586,ENSOARG00000006064,ENSOARG00000004434,ENSOARG00000004797,ENSOARG00000008842,ENSOARG00000015197,ENSOARG00000017859,ENSOARG00000003984,ENSOARG00000006329,ENSOARG00000000885,ENSOARG00000014638,ENSOARG00000020827,ENSOARG00000018045
GO:0050792	regulation of viral process	biological_process	0.51486	1	733	32	22400	ENSOARG00000020413
GO:0007088	regulation of mitotic nuclear division	biological_process	0.5154	2	733	46	22400	ENSOARG00000020797,ENSOARG00000019942
GO:0051783	regulation of nuclear division	biological_process	0.5154	2	733	46	22400	ENSOARG00000020797,ENSOARG00000019942
GO:0018193	peptidyl-amino acid modification	biological_process	0.51608	4	733	121	22400	ENSOARG00000013940,Novel11264,ENSOARG00000003379,ENSOARG00000016594
GO:0030031	cell projection assembly	biological_process	0.5161	2	733	59	22400	ENSOARG00000007010,ENSOARG00000010501
GO:0051094	positive regulation of developmental process	biological_process	0.5178	1	733	23	22400	ENSOARG00000016607
GO:0016043	cellular component organization	biological_process	0.51809	61	733	2001	22400	ENSOARG00000017637,ENSOARG00000020797,ENSOARG00000002087,ENSOARG00000013428,ENSOARG00000017714,ENSOARG00000005843,ENSOARG00000015274,ENSOARG00000008022,Novel14798,ENSOARG00000001779,Novel09762,ENSOARG00000015443,ENSOARG00000021171,ENSOARG00000007446,ENSOARG00000017188,ENSOARG00000017001,ENSOARG00000003896,ENSOARG00000005436,ENSOARG00000003022,ENSOARG00000015100,ENSOARG00000019712,ENSOARG000000095…
GO:0006066	alcohol metabolic process	biological_process	0.51848	2	733	55	22400	ENSOARG00000014193,ENSOARG00000011136
GO:0006626	protein targeting to mitochondrion	biological_process	0.51878	1	733	21	22400	ENSOARG00000017001
GO:0030150	protein import into mitochondrial matrix	biological_process	0.51878	1	733	21	22400	ENSOARG00000017001
GO:0006643	membrane lipid metabolic process	biological_process	0.52001	3	733	107	22400	ENSOARG00000007826,ENSOARG00000005127,ENSOARG00000000609
GO:0010506	regulation of autophagy	biological_process	0.52079	1	733	24	22400	ENSOARG00000007547
GO:0016879	ligase activity, forming carbon-nitrogen bonds	molecular_function	0.52087	2	733	76	22400	ENSOARG00000001884,ENSOARG00000021147
GO:0015711	organic anion transport	biological_process	0.52147	4	733	115	22400	ENSOARG00000012394,ENSOARG00000006080,Novel02286,ENSOARG00000003542
GO:0009891	positive regulation of biosynthetic process	biological_process	0.52184	3	733	107	22400	ENSOARG00000006329,ENSOARG00000008842,ENSOARG00000000609
GO:0010557	positive regulation of macromolecule biosynthetic process	biological_process	0.52184	3	733	107	22400	ENSOARG00000006329,ENSOARG00000008842,ENSOARG00000000609
GO:0031328	positive regulation of cellular biosynthetic process	biological_process	0.52184	3	733	107	22400	ENSOARG00000006329,ENSOARG00000008842,ENSOARG00000000609
GO:0002520	immune system development	biological_process	0.52224	1	733	21	22400	ENSOARG00000016234
GO:1904949	ATPase complex	cellular_component	0.52337	1	733	26	22400	ENSOARG00000010414
GO:0044237	cellular metabolic process	biological_process	0.52361	240	733	7736	22400	ENSOARG00000016452,ENSOARG00000012445,ENSOARG00000005388,ENSOARG00000001680,Novel02656,ENSOARG00000004912,ENSOARG00000002045,ENSOARG00000006012,ENSOARG00000012754,ENSOARG00000000609,ENSOARG00000007826,ENSOARG00000016372,ENSOARG00000014638,ENSOARG00000008236,ENSOARG00000015933,ENSOARG00000002999,ENSOARG00000010579,ENSOARG00000008586,ENSOARG00000009320,ENSOARG00000009101,ENSOARG00000010575,ENSOARG0…
GO:0002064	epithelial cell development	biological_process	0.52463	2	733	56	22400	ENSOARG00000018898,ENSOARG00000018666
GO:0019199	transmembrane receptor protein kinase activity	molecular_function	0.5249	2	733	53	22400	ENSOARG00000017586,ENSOARG00000001497
GO:0044272	sulfur compound biosynthetic process	biological_process	0.52529	1	733	31	22400	ENSOARG00000001884
GO:0043130	ubiquitin binding	molecular_function	0.52558	1	733	23	22400	ENSOARG00000003780
GO:0000428	DNA-directed RNA polymerase complex	cellular_component	0.52764	5	733	128	22400	ENSOARG00000020863,ENSOARG00000008586,ENSOARG00000004797,ENSOARG00000000885,ENSOARG00000020827
GO:0055029	nuclear DNA-directed RNA polymerase complex	cellular_component	0.52764	5	733	128	22400	ENSOARG00000004797,ENSOARG00000000885,ENSOARG00000020827,ENSOARG00000008586,ENSOARG00000020863
GO:0006470	protein dephosphorylation	biological_process	0.5288	5	733	149	22400	ENSOARG00000012445,ENSOARG00000002056,ENSOARG00000008874,ENSOARG00000015124,ENSOARG00000005848
GO:1903509	liposaccharide metabolic process	biological_process	0.52969	3	733	106	22400	ENSOARG00000007826,ENSOARG00000005127,ENSOARG00000000609
GO:0000790	nuclear chromatin	cellular_component	0.53109	1	733	25	22400	ENSOARG00000014638
GO:0000166	nucleotide binding	molecular_function	0.53189	64	733	2274	22400	ENSOARG00000001497,ENSOARG00000003396,ENSOARG00000019380,ENSOARG00000006149,ENSOARG00000000858,ENSOARG00000003022,ENSOARG00000008842,ENSOARG00000019997,ENSOARG00000017493,ENSOARG00000016208,ENSOARG00000012437,ENSOARG00000005883,ENSOARG00000001884,ENSOARG00000009732,ENSOARG00000009300,ENSOARG00000013860,ENSOARG00000019942,ENSOARG00000021079,ENSOARG00000008372,ENSOARG00000002207,ENSOARG00000018084,…
GO:1901265	nucleoside phosphate binding	molecular_function	0.53189	64	733	2274	22400	ENSOARG00000003150,ENSOARG00000015274,ENSOARG00000004002,ENSOARG00000003801,ENSOARG00000001039,ENSOARG00000001750,ENSOARG00000010414,ENSOARG00000019244,ENSOARG00000021147,ENSOARG00000002633,ENSOARG00000009508,ENSOARG00000018644,ENSOARG00000019632,ENSOARG00000015367,ENSOARG00000003337,ENSOARG00000017552,ENSOARG00000025635,ENSOARG00000008236,ENSOARG00000013647,ENSOARG00000013565,ENSOARG00000008124,…
GO:0090305	nucleic acid phosphodiester bond hydrolysis	biological_process	0.53313	1	733	28	22400	ENSOARG00000004912
GO:0048468	cell development	biological_process	0.53497	4	733	123	22400	ENSOARG00000018898,ENSOARG00000018666,ENSOARG00000001779,ENSOARG00000019607
GO:0008236	serine-type peptidase activity	molecular_function	0.53612	11	733	376	22400	ENSOARG00000003257,ENSOARG00000002862,ENSOARG00000003130,ENSOARG00000006454,ENSOARG00000003092,ENSOARG00000008104,ENSOARG00000006985,ENSOARG00000002951,ENSOARG00000016970,ENSOARG00000013994,ENSOARG00000007785
GO:0016825	hydrolase activity, acting on acid phosphorus-nitrogen bonds	molecular_function	0.53612	11	733	376	22400	ENSOARG00000003092,ENSOARG00000008104,ENSOARG00000007785,ENSOARG00000016970,ENSOARG00000013994,ENSOARG00000002951,ENSOARG00000006985,ENSOARG00000003130,ENSOARG00000002862,ENSOARG00000003257,ENSOARG00000006454
GO:0017171	serine hydrolase activity	molecular_function	0.53612	11	733	376	22400	ENSOARG00000002862,ENSOARG00000003130,ENSOARG00000003257,ENSOARG00000006454,ENSOARG00000008104,ENSOARG00000003092,ENSOARG00000007785,ENSOARG00000016970,ENSOARG00000013994,ENSOARG00000006985,ENSOARG00000002951
GO:0009235	cobalamin metabolic process	biological_process	0.54	1	733	26	22400	ENSOARG00000009320
GO:0006612	protein targeting to membrane	biological_process	0.54004	2	733	62	22400	ENSOARG00000003337,ENSOARG00000016066
GO:0006812	cation transport	biological_process	0.54066	27	733	895	22400	ENSOARG00000020198,ENSOARG00000017129,ENSOARG00000013538,ENSOARG00000021171,Novel07651,ENSOARG00000006653,ENSOARG00000009042,ENSOARG00000001779,ENSOARG00000016390,ENSOARG00000011397,ENSOARG00000019607,ENSOARG00000008236,ENSOARG00000016393,ENSOARG00000016080,ENSOARG00000004031,ENSOARG00000009771,ENSOARG00000000022,ENSOARG00000005993,Novel02286,ENSOARG00000009040,ENSOARG00000015187,ENSOARG000000205…
GO:0031329	regulation of cellular catabolic process	biological_process	0.54091	1	733	26	22400	ENSOARG00000007547
GO:0051259	protein complex oligomerization	biological_process	0.54162	4	733	121	22400	ENSOARG00000011580,ENSOARG00000015969,ENSOARG00000015571,ENSOARG00000017714
GO:0045047	protein targeting to ER	biological_process	0.54265	2	733	64	22400	ENSOARG00000016066,ENSOARG00000003337
GO:0072599	establishment of protein localization to endoplasmic reticulum	biological_process	0.54265	2	733	64	22400	ENSOARG00000016066,ENSOARG00000003337
GO:0008235	metalloexopeptidase activity	molecular_function	0.54304	1	733	33	22400	ENSOARG00000010615
GO:0016811	hydrolase activity, acting on carbon-nitrogen (but not peptide) bonds, in linear amides	molecular_function	0.54362	1	733	22	22400	ENSOARG00000008149
GO:0009378	four-way junction helicase activity	molecular_function	0.54535	2	733	70	22400	ENSOARG00000010414,ENSOARG00000003337
GO:0061617	MICOS complex	cellular_component	0.54593	2	733	48	22400	ENSOARG00000014483,ENSOARG00000005848
GO:0019082	viral protein processing	biological_process	0.54637	1	733	31	22400	ENSOARG00000007785
GO:0071949	FAD binding	molecular_function	0.54891	1	733	34	22400	ENSOARG00000008236
GO:0010558	negative regulation of macromolecule biosynthetic process	biological_process	0.55004	2	733	63	22400	ENSOARG00000003068,ENSOARG00000001124
GO:0031327	negative regulation of cellular biosynthetic process	biological_process	0.55004	2	733	63	22400	ENSOARG00000003068,ENSOARG00000001124
GO:2000113	negative regulation of cellular macromolecule biosynthetic process	biological_process	0.55004	2	733	63	22400	ENSOARG00000003068,ENSOARG00000001124
GO:0140352	export from cell	biological_process	0.55477	6	733	216	22400	ENSOARG00000001015,ENSOARG00000013538,ENSOARG00000004077,ENSOARG00000018038,ENSOARG00000012658,Novel13975
GO:0009522	photosystem I	cellular_component	0.55709	1	733	35	22400	ENSOARG00000003026
GO:0045995	regulation of embryonic development	biological_process	0.55719	1	733	25	22400	ENSOARG00000005870
GO:2000026	regulation of multicellular organismal development	biological_process	0.55866	2	733	56	22400	ENSOARG00000016607,ENSOARG00000005870
GO:0006915	apoptotic process	biological_process	0.55887	9	733	291	22400	ENSOARG00000015167,ENSOARG00000016607,ENSOARG00000003068,ENSOARG00000015367,Novel02792,ENSOARG00000015871,ENSOARG00000014422,ENSOARG00000001165,ENSOARG00000009786
GO:0012501	programmed cell death	biological_process	0.55887	9	733	291	22400	ENSOARG00000009786,ENSOARG00000014422,ENSOARG00000015871,ENSOARG00000001165,ENSOARG00000015367,Novel02792,ENSOARG00000016607,ENSOARG00000003068,ENSOARG00000015167
GO:0032784	regulation of DNA-templated transcription, elongation	biological_process	0.55902	1	733	28	22400	ENSOARG00000006329
GO:0006873	cellular ion homeostasis	biological_process	0.55924	4	733	98	22400	ENSOARG00000012450,ENSOARG00000015443,ENSOARG00000017679,ENSOARG00000014339
GO:0006875	cellular metal ion homeostasis	biological_process	0.55924	4	733	98	22400	ENSOARG00000015443,ENSOARG00000017679,ENSOARG00000014339,ENSOARG00000012450
GO:0030003	cellular cation homeostasis	biological_process	0.55924	4	733	98	22400	ENSOARG00000012450,ENSOARG00000015443,ENSOARG00000014339,ENSOARG00000017679
GO:0055082	cellular chemical homeostasis	biological_process	0.55924	4	733	98	22400	ENSOARG00000012450,ENSOARG00000017679,ENSOARG00000014339,ENSOARG00000015443
GO:0006887	exocytosis	biological_process	0.56013	2	733	74	22400	ENSOARG00000012658,ENSOARG00000004077
GO:0140104	molecular carrier activity	molecular_function	0.56102	1	733	20	22400	ENSOARG00000019429
GO:0022884	macromolecule transmembrane transporter activity	molecular_function	0.56273	1	733	24	22400	ENSOARG00000010640
GO:0042302	structural constituent of cuticle	molecular_function	0.56431	1	733	31	22400	Novel12272
GO:0043231	intracellular membrane-bounded organelle	cellular_component	0.56488	96	733	3115	22400	ENSOARG00000003520,ENSOARG00000020455,ENSOARG00000011397,ENSOARG00000013428,ENSOARG00000013450,ENSOARG00000000501,ENSOARG00000006492,ENSOARG00000009677,ENSOARG00000003386,ENSOARG00000005352,ENSOARG00000012394,ENSOARG00000002962,ENSOARG00000006209,ENSOARG00000006064,ENSOARG00000008842,ENSOARG00000020533,ENSOARG00000003022,ENSOARG00000009786,ENSOARG00000016156,ENSOARG00000002951,ENSOARG00000006329,…
GO:0000976	transcription regulatory region sequence-specific DNA binding	molecular_function	0.56498	1	733	29	22400	ENSOARG00000020795
GO:0001067	regulatory region nucleic acid binding	molecular_function	0.56498	1	733	29	22400	ENSOARG00000020795
GO:0006364	rRNA processing	biological_process	0.56658	3	733	89	22400	ENSOARG00000004912,ENSOARG00000018451,Novel02656
GO:0016072	rRNA metabolic process	biological_process	0.56658	3	733	89	22400	Novel02656,ENSOARG00000004912,ENSOARG00000018451
GO:0031325	positive regulation of cellular metabolic process	biological_process	0.56839	4	733	151	22400	ENSOARG00000003896,ENSOARG00000000609,ENSOARG00000008842,ENSOARG00000006329
GO:0051173	positive regulation of nitrogen compound metabolic process	biological_process	0.56839	4	733	151	22400	ENSOARG00000003896,ENSOARG00000000609,ENSOARG00000008842,ENSOARG00000006329
GO:1902531	regulation of intracellular signal transduction	biological_process	0.56844	3	733	103	22400	ENSOARG00000012316,ENSOARG00000016607,ENSOARG00000003896
GO:0043903	regulation of symbiotic process	biological_process	0.56876	1	733	36	22400	ENSOARG00000020413
GO:0008219	cell death	biological_process	0.56956	9	733	295	22400	ENSOARG00000009786,ENSOARG00000014422,ENSOARG00000015871,ENSOARG00000001165,Novel02792,ENSOARG00000015367,ENSOARG00000003068,ENSOARG00000016607,ENSOARG00000015167
GO:0008234	cysteine-type peptidase activity	molecular_function	0.56969	7	733	268	22400	ENSOARG00000014664,ENSOARG00000012754,ENSOARG00000019272,ENSOARG00000002733,ENSOARG00000020869,ENSOARG00000018604,ENSOARG00000007209
GO:0030855	epithelial cell differentiation	biological_process	0.57028	2	733	61	22400	ENSOARG00000018666,ENSOARG00000018898
GO:0060429	epithelium development	biological_process	0.57028	2	733	61	22400	ENSOARG00000018666,ENSOARG00000018898
GO:0009405	pathogenesis	biological_process	0.57076	14	733	542	22400	ENSOARG00000009771,ENSOARG00000021183,ENSOARG00000003257,ENSOARG00000017982,ENSOARG00000018566,ENSOARG00000018604,ENSOARG00000004556,ENSOARG00000004130,ENSOARG00000010030,Novel02286,ENSOARG00000018451,ENSOARG00000006080,ENSOARG00000014733,ENSOARG00000019406
GO:0006464	cellular protein modification process	biological_process	0.57108	38	733	1396	22400	ENSOARG00000014923,ENSOARG00000001497,ENSOARG00000005235,ENSOARG00000021171,ENSOARG00000001750,ENSOARG00000003896,Novel07401,ENSOARG00000000858,ENSOARG00000005127,ENSOARG00000002056,ENSOARG00000008874,ENSOARG00000002633,ENSOARG00000008842,ENSOARG00000016007,ENSOARG00000019272,ENSOARG00000013940,ENSOARG00000009732,ENSOARG00000015933,ENSOARG00000000369,ENSOARG00000016594,ENSOARG00000000038,Novel112…
GO:0036211	protein modification process	biological_process	0.57108	38	733	1396	22400	ENSOARG00000001497,ENSOARG00000005235,ENSOARG00000014923,ENSOARG00000003896,ENSOARG00000001750,ENSOARG00000021171,ENSOARG00000008842,ENSOARG00000016007,Novel07401,ENSOARG00000000858,ENSOARG00000005127,ENSOARG00000002056,ENSOARG00000002633,ENSOARG00000008874,ENSOARG00000013940,ENSOARG00000019272,ENSOARG00000000369,ENSOARG00000015933,ENSOARG00000009732,ENSOARG00000000038,Novel11264,ENSOARG000000076…
GO:0005770	late endosome	cellular_component	0.57136	1	733	32	22400	ENSOARG00000003896
GO:0046907	intracellular transport	biological_process	0.57141	19	733	677	22400	ENSOARG00000021171,ENSOARG00000002207,ENSOARG00000018311,ENSOARG00000003896,ENSOARG00000017001,ENSOARG00000014855,ENSOARG00000011341,ENSOARG00000019607,ENSOARG00000008781,ENSOARG00000018644,ENSOARG00000003337,ENSOARG00000016593,ENSOARG00000018201,ENSOARG00000013640,ENSOARG00000007420,ENSOARG00000020658,ENSOARG00000010725,ENSOARG00000003628,ENSOARG00000016066
GO:0000152	nuclear ubiquitin ligase complex	cellular_component	0.57224	4	733	122	22400	ENSOARG00000000501,ENSOARG00000013095,ENSOARG00000003520,ENSOARG00000017916
GO:0005680	anaphase-promoting complex	cellular_component	0.57224	4	733	122	22400	ENSOARG00000000501,ENSOARG00000013095,ENSOARG00000003520,ENSOARG00000017916
GO:0016830	carbon-carbon lyase activity	molecular_function	0.57286	4	733	137	22400	ENSOARG00000019237,ENSOARG00000000484,ENSOARG00000013538,ENSOARG00000004143
GO:0005085	guanyl-nucleotide exchange factor activity	molecular_function	0.57294	3	733	133	22400	ENSOARG00000008885,ENSOARG00000016177,ENSOARG00000002070
GO:0032984	protein-containing complex disassembly	biological_process	0.57393	2	733	56	22400	ENSOARG00000019712,ENSOARG00000004708
GO:0051179	localization	biological_process	0.57404	94	733	3193	22400	ENSOARG00000004032,ENSOARG00000002962,ENSOARG00000012394,ENSOARG00000002318,ENSOARG00000020533,ENSOARG00000009506,ENSOARG00000004077,ENSOARG00000019332,ENSOARG00000011326,ENSOARG00000013640,ENSOARG00000007010,ENSOARG00000011185,ENSOARG00000001779,ENSOARG00000016390,ENSOARG00000020455,ENSOARG00000010053,ENSOARG00000011397,ENSOARG00000020797,ENSOARG00000003542,ENSOARG00000011341,ENSOARG00000003386,…
GO:0042030	ATPase inhibitor activity	molecular_function	0.57506	1	733	32	22400	ENSOARG00000003022
GO:0003678	DNA helicase activity	molecular_function	0.57831	3	733	122	22400	ENSOARG00000016072,ENSOARG00000010414,ENSOARG00000003337
GO:1903047	mitotic cell cycle process	biological_process	0.579	3	733	89	22400	ENSOARG00000017614,ENSOARG00000019942,ENSOARG00000020797
GO:0031461	cullin-RING ubiquitin ligase complex	cellular_component	0.57935	4	733	124	22400	ENSOARG00000003520,ENSOARG00000013095,ENSOARG00000017916,ENSOARG00000000501
GO:0042393	histone binding	molecular_function	0.58009	1	733	26	22400	ENSOARG00000006064
GO:0001533	cornified envelope	cellular_component	0.5827	1	733	21	22400	ENSOARG00000017614
GO:0005125	cytokine activity	molecular_function	0.58286	5	733	110	22400	ENSOARG00000009627,ENSOARG00000014592,ENSOARG00000002991,ENSOARG00000020576,ENSOARG00000010012
GO:0019538	protein metabolic process	biological_process	0.58378	102	733	3264	22400	ENSOARG00000008874,ENSOARG00000002633,Novel04713,ENSOARG00000016007,ENSOARG00000003337,ENSOARG00000019272,ENSOARG00000011523,ENSOARG00000018644,ENSOARG00000013940,ENSOARG00000012774,ENSOARG00000006985,ENSOARG00000014923,ENSOARG00000012264,ENSOARG00000017617,ENSOARG00000008104,ENSOARG00000005235,ENSOARG00000002090,ENSOARG00000001750,ENSOARG00000021171,ENSOARG00000001275,ENSOARG00000003896,ENSOARG0…
GO:0098542	defense response to other organism	biological_process	0.58389	9	733	274	22400	ENSOARG00000020797,ENSOARG00000006362,ENSOARG00000011550,ENSOARG00000009337,ENSOARG00000015167,ENSOARG00000009627,ENSOARG00000019380,ENSOARG00000009770,ENSOARG00000017265
GO:0009894	regulation of catabolic process	biological_process	0.58408	1	733	32	22400	ENSOARG00000007547
GO:0009116	nucleoside metabolic process	biological_process	0.58483	2	733	53	22400	ENSOARG00000014923,ENSOARG00000016081
GO:1901657	glycosyl compound metabolic process	biological_process	0.58483	2	733	53	22400	ENSOARG00000016081,ENSOARG00000014923
GO:0007281	germ cell development	biological_process	0.58534	2	733	60	22400	ENSOARG00000018898,ENSOARG00000018666
GO:0045595	regulation of cell differentiation	biological_process	0.58755	1	733	25	22400	ENSOARG00000019607
GO:0005929	cilium	cellular_component	0.58955	4	733	129	22400	ENSOARG00000002991,ENSOARG00000007010,ENSOARG00000020797,ENSOARG00000010501
GO:0008194	UDP-glycosyltransferase activity	molecular_function	0.59166	3	733	120	22400	ENSOARG00000004936,ENSOARG00000016716,ENSOARG00000005127
GO:0015103	inorganic anion transmembrane transporter activity	molecular_function	0.59232	1	733	37	22400	ENSOARG00000016876
GO:0033014	tetrapyrrole biosynthetic process	biological_process	0.59255	3	733	109	22400	ENSOARG00000010422,ENSOARG00000011550,ENSOARG00000002185
GO:0044267	cellular protein metabolic process	biological_process	0.59364	77	733	2428	22400	ENSOARG00000017586,ENSOARG00000002458,ENSOARG00000013704,ENSOARG00000013802,ENSOARG00000002391,ENSOARG00000005848,ENSOARG00000018798,Novel07584,ENSOARG00000003379,ENSOARG00000010117,ENSOARG00000001124,Novel11264,ENSOARG00000000038,ENSOARG00000009732,ENSOARG00000002624,ENSOARG00000006310,ENSOARG00000012610,ENSOARG00000016963,ENSOARG00000000369,ENSOARG00000000261,ENSOARG00000007429,ENSOARG000000020…
GO:0030042	actin filament depolymerization	biological_process	0.59375	1	733	25	22400	ENSOARG00000019712
GO:0030834	regulation of actin filament depolymerization	biological_process	0.59375	1	733	25	22400	ENSOARG00000019712
GO:0030835	negative regulation of actin filament depolymerization	biological_process	0.59375	1	733	25	22400	ENSOARG00000019712
GO:0030837	negative regulation of actin filament polymerization	biological_process	0.59375	1	733	25	22400	ENSOARG00000019712
GO:0031333	negative regulation of protein-containing complex assembly	biological_process	0.59375	1	733	25	22400	ENSOARG00000019712
GO:0032272	negative regulation of protein polymerization	biological_process	0.59375	1	733	25	22400	ENSOARG00000019712
GO:0051261	protein depolymerization	biological_process	0.59375	1	733	25	22400	ENSOARG00000019712
GO:0051693	actin filament capping	biological_process	0.59375	1	733	25	22400	ENSOARG00000019712
GO:1901879	regulation of protein depolymerization	biological_process	0.59375	1	733	25	22400	ENSOARG00000019712
GO:1901880	negative regulation of protein depolymerization	biological_process	0.59375	1	733	25	22400	ENSOARG00000019712
GO:0000151	ubiquitin ligase complex	cellular_component	0.59416	4	733	128	22400	ENSOARG00000003520,ENSOARG00000013095,ENSOARG00000017916,ENSOARG00000000501
GO:0120025	plasma membrane bounded cell projection	cellular_component	0.59595	4	733	131	22400	ENSOARG00000010501,ENSOARG00000020797,ENSOARG00000007010,ENSOARG00000002991
GO:0008380	RNA splicing	biological_process	0.59655	3	733	101	22400	ENSOARG00000003738,ENSOARG00000016594,ENSOARG00000013428
GO:0055065	metal ion homeostasis	biological_process	0.59838	4	733	103	22400	ENSOARG00000012450,ENSOARG00000014339,ENSOARG00000017679,ENSOARG00000015443
GO:0022411	cellular component disassembly	biological_process	0.59844	2	733	59	22400	ENSOARG00000004708,ENSOARG00000019712
GO:0031304	intrinsic component of mitochondrial inner membrane	cellular_component	0.59994	2	733	53	22400	ENSOARG00000014483,ENSOARG00000005848
GO:0031305	integral component of mitochondrial inner membrane	cellular_component	0.59994	2	733	53	22400	ENSOARG00000005848,ENSOARG00000014483
GO:0032592	integral component of mitochondrial membrane	cellular_component	0.59994	2	733	53	22400	ENSOARG00000014483,ENSOARG00000005848
GO:0098573	intrinsic component of mitochondrial membrane	cellular_component	0.59994	2	733	53	22400	ENSOARG00000005848,ENSOARG00000014483
GO:0016863	intramolecular oxidoreductase activity, transposing C=C bonds	molecular_function	0.60041	1	733	39	22400	ENSOARG00000008586
GO:0047750	cholestenol delta-isomerase activity	molecular_function	0.60041	1	733	39	22400	ENSOARG00000008586
GO:0043242	negative regulation of protein-containing complex disassembly	biological_process	0.60099	1	733	26	22400	ENSOARG00000019712
GO:0006473	protein acetylation	biological_process	0.60126	1	733	39	22400	Novel11264
GO:0043543	protein acylation	biological_process	0.60126	1	733	39	22400	Novel11264
GO:0019684	photosynthesis, light reaction	biological_process	0.60228	2	733	71	22400	ENSOARG00000006454,ENSOARG00000006536
GO:0005787	signal peptidase complex	cellular_component	0.60292	1	733	36	22400	ENSOARG00000002090
GO:0006465	signal peptide processing	biological_process	0.60292	1	733	36	22400	ENSOARG00000002090
GO:0005506	iron ion binding	molecular_function	0.60362	8	733	267	22400	ENSOARG00000015443,ENSOARG00000019997,ENSOARG00000019804,ENSOARG00000018011,ENSOARG00000005131,ENSOARG00000014339,ENSOARG00000017679,ENSOARG00000012450
GO:0004843	thiol-dependent ubiquitin-specific protease activity	molecular_function	0.60421	1	733	29	22400	ENSOARG00000012754
GO:0015031	protein transport	biological_process	0.60484	22	733	792	22400	ENSOARG00000017001,ENSOARG00000018038,ENSOARG00000015712,ENSOARG00000001794,ENSOARG00000021171,ENSOARG00000002207,ENSOARG00000009528,ENSOARG00000008781,ENSOARG00000001015,ENSOARG00000014855,ENSOARG00000006294,ENSOARG00000018201,ENSOARG00000016593,ENSOARG00000003337,Novel13975,ENSOARG00000018644,ENSOARG00000016066,ENSOARG00000004032,Novel12226,ENSOARG00000016007,ENSOARG00000010725,ENSOARG000000206…
GO:0051649	establishment of localization in cell	biological_process	0.6051	19	733	693	22400	ENSOARG00000018311,ENSOARG00000002207,ENSOARG00000021171,ENSOARG00000017001,ENSOARG00000003896,ENSOARG00000011341,ENSOARG00000014855,ENSOARG00000008781,ENSOARG00000019607,ENSOARG00000003337,ENSOARG00000018644,ENSOARG00000007420,ENSOARG00000013640,ENSOARG00000018201,ENSOARG00000016593,ENSOARG00000010725,ENSOARG00000003628,ENSOARG00000020658,ENSOARG00000016066
GO:0030545	receptor regulator activity	molecular_function	0.6056	19	733	551	22400	ENSOARG00000017982,ENSOARG00000006586,ENSOARG00000021079,ENSOARG00000013860,ENSOARG00000006877,ENSOARG00000006362,ENSOARG00000002991,ENSOARG00000005151,ENSOARG00000009627,ENSOARG00000014592,ENSOARG00000002862,ENSOARG00000021018,ENSOARG00000020576,ENSOARG00000000609,ENSOARG00000010012,ENSOARG00000018604,ENSOARG00000010898,ENSOARG00000010042,ENSOARG00000009728
GO:0044743	protein transmembrane import into intracellular organelle	biological_process	0.60596	1	733	31	22400	ENSOARG00000017001
GO:0016849	phosphorus-oxygen lyase activity	molecular_function	0.60615	1	733	43	22400	ENSOARG00000000858
GO:0005227	calcium activated cation channel activity	molecular_function	0.60685	1	733	29	22400	ENSOARG00000020198
GO:0015269	calcium-activated potassium channel activity	molecular_function	0.60685	1	733	29	22400	ENSOARG00000020198
GO:0022839	ion gated channel activity	molecular_function	0.60685	1	733	29	22400	ENSOARG00000020198
GO:0044057	regulation of system process	biological_process	0.60707	1	733	30	22400	ENSOARG00000019391
GO:1902904	negative regulation of supramolecular fiber organization	biological_process	0.60824	1	733	27	22400	ENSOARG00000019712
GO:0003968	RNA-directed 5-3 RNA polymerase activity	molecular_function	0.60846	2	733	81	22400	ENSOARG00000016925,ENSOARG00000002733
GO:0098797	plasma membrane protein complex	cellular_component	0.60895	4	733	136	22400	ENSOARG00000013856,ENSOARG00000004936,Novel07651,ENSOARG00000002207
GO:0007018	microtubule-based movement	biological_process	0.61019	2	733	87	22400	ENSOARG00000009508,ENSOARG00000007010
GO:0050801	ion homeostasis	biological_process	0.61042	4	733	105	22400	ENSOARG00000017679,ENSOARG00000014339,ENSOARG00000015443,ENSOARG00000012450
GO:0055080	cation homeostasis	biological_process	0.61042	4	733	105	22400	ENSOARG00000012450,ENSOARG00000015443,ENSOARG00000017679,ENSOARG00000014339
GO:0098771	inorganic ion homeostasis	biological_process	0.61042	4	733	105	22400	ENSOARG00000017679,ENSOARG00000014339,ENSOARG00000015443,ENSOARG00000012450
GO:0003729	mRNA binding	molecular_function	0.6106	1	733	38	22400	ENSOARG00000016594
GO:0036459	thiol-dependent ubiquitinyl hydrolase activity	molecular_function	0.61064	2	733	78	22400	ENSOARG00000019272,ENSOARG00000012754
GO:0101005	ubiquitinyl hydrolase activity	molecular_function	0.61064	2	733	78	22400	ENSOARG00000012754,ENSOARG00000019272
GO:0008643	carbohydrate transport	biological_process	0.6131	2	733	65	22400	ENSOARG00000009506,ENSOARG00000010640
GO:0003724	RNA helicase activity	molecular_function	0.61311	2	733	74	22400	ENSOARG00000009493,ENSOARG00000003337
GO:0016776	phosphotransferase activity, phosphate group as acceptor	molecular_function	0.61513	4	733	146	22400	ENSOARG00000002999,ENSOARG00000016080,ENSOARG00000012773,ENSOARG00000020868
GO:0001932	regulation of protein phosphorylation	biological_process	0.61554	1	733	29	22400	ENSOARG00000003896
GO:0016796	exonuclease activity, active with either ribo- or deoxyribonucleic acids and producing 5-phosphomonoesters	molecular_function	0.61767	5	733	168	22400	ENSOARG00000007700,ENSOARG00000015095,ENSOARG00000021171,ENSOARG00000017348,ENSOARG00000020797
GO:1990837	sequence-specific double-stranded DNA binding	molecular_function	0.61857	1	733	35	22400	ENSOARG00000020795
GO:0006397	mRNA processing	biological_process	0.61885	6	733	220	22400	ENSOARG00000016594,ENSOARG00000002226,ENSOARG00000003442,ENSOARG00000013428,ENSOARG00000003738,ENSOARG00000002983
GO:0006810	transport	biological_process	0.62095	88	733	3028	22400	ENSOARG00000016080,ENSOARG00000008758,ENSOARG00000002090,ENSOARG00000013049,ENSOARG00000021171,ENSOARG00000006653,ENSOARG00000005436,ENSOARG00000016876,ENSOARG00000003896,ENSOARG00000017001,ENSOARG00000013538,ENSOARG00000017129,ENSOARG00000009882,ENSOARG00000021119,ENSOARG00000015100,ENSOARG00000005993,ENSOARG00000015187,ENSOARG00000016007,ENSOARG00000009040,ENSOARG00000016066,ENSOARG00000019354,…
GO:0000070	mitotic sister chromatid segregation	biological_process	0.62151	2	733	59	22400	ENSOARG00000020797,ENSOARG00000019942
GO:0000819	sister chromatid segregation	biological_process	0.62151	2	733	59	22400	ENSOARG00000019942,ENSOARG00000020797
GO:0015908	fatty acid transport	biological_process	0.62185	1	733	23	22400	ENSOARG00000003542
GO:0015909	long-chain fatty acid transport	biological_process	0.62185	1	733	23	22400	ENSOARG00000003542
GO:0032309	icosanoid secretion	biological_process	0.62185	1	733	23	22400	ENSOARG00000003542
GO:0050482	arachidonic acid secretion	biological_process	0.62185	1	733	23	22400	ENSOARG00000003542
GO:0071715	icosanoid transport	biological_process	0.62185	1	733	23	22400	ENSOARG00000003542
GO:1901571	fatty acid derivative transport	biological_process	0.62185	1	733	23	22400	ENSOARG00000003542
GO:1903963	arachidonate transport	biological_process	0.62185	1	733	23	22400	ENSOARG00000003542
GO:0008757	S-adenosylmethionine-dependent methyltransferase activity	molecular_function	0.62519	3	733	109	22400	ENSOARG00000002890,ENSOARG00000003379,ENSOARG00000012581
GO:0030518	intracellular steroid hormone receptor signaling pathway	biological_process	0.62638	1	733	33	22400	ENSOARG00000002045
GO:0030522	intracellular receptor signaling pathway	biological_process	0.62638	1	733	33	22400	ENSOARG00000002045
GO:0010008	endosome membrane	cellular_component	0.62638	1	733	25	22400	ENSOARG00000003896
GO:0048870	cell motility	biological_process	0.62901	5	733	169	22400	ENSOARG00000005870,ENSOARG00000020797,ENSOARG00000007010,ENSOARG00000019607,ENSOARG00000017614
GO:0051674	localization of cell	biological_process	0.62901	5	733	169	22400	ENSOARG00000007010,ENSOARG00000019607,ENSOARG00000017614,ENSOARG00000005870,ENSOARG00000020797
GO:0043085	positive regulation of catalytic activity	biological_process	0.62934	1	733	35	22400	ENSOARG00000020782
GO:0044550	secondary metabolite biosynthetic process	biological_process	0.63198	1	733	37	22400	ENSOARG00000003379
GO:0030030	cell projection organization	biological_process	0.63227	3	733	113	22400	ENSOARG00000010501,ENSOARG00000001779,ENSOARG00000007010
GO:0046915	transition metal ion transmembrane transporter activity	molecular_function	0.63242	2	733	75	22400	ENSOARG00000016390,ENSOARG00000017129
GO:0008121	ubiquinol-cytochrome-c reductase activity	molecular_function	0.63391	1	733	27	22400	ENSOARG00000004471
GO:0016681	oxidoreductase activity, acting on diphenols and related substances as donors, cytochrome as acceptor	molecular_function	0.63391	1	733	27	22400	ENSOARG00000004471
GO:0015833	peptide transport	biological_process	0.63491	22	733	805	22400	ENSOARG00000010725,ENSOARG00000020658,ENSOARG00000016066,ENSOARG00000004032,Novel12226,ENSOARG00000016007,ENSOARG00000003337,Novel13975,ENSOARG00000018644,ENSOARG00000006294,ENSOARG00000018201,ENSOARG00000016593,ENSOARG00000014855,ENSOARG00000008781,ENSOARG00000009528,ENSOARG00000001015,ENSOARG00000018038,ENSOARG00000015712,ENSOARG00000001794,ENSOARG00000021171,ENSOARG00000002207,ENSOARG000000170…
GO:0009073	aromatic amino acid family biosynthetic process	biological_process	0.63613	1	733	29	22400	Novel07651
GO:0090729	toxin activity	molecular_function	0.63785	1	733	35	22400	ENSOARG00000006080
GO:0050660	flavin adenine dinucleotide binding	molecular_function	0.63823	2	733	88	22400	ENSOARG00000008236,ENSOARG00000013647
GO:0045184	establishment of protein localization	biological_process	0.63828	22	733	804	22400	ENSOARG00000018201,ENSOARG00000016593,ENSOARG00000006294,ENSOARG00000018644,Novel13975,ENSOARG00000003337,Novel12226,ENSOARG00000016007,ENSOARG00000004032,ENSOARG00000016066,ENSOARG00000020658,ENSOARG00000010725,ENSOARG00000017001,ENSOARG00000002207,ENSOARG00000021171,ENSOARG00000001794,ENSOARG00000015712,ENSOARG00000018038,ENSOARG00000001015,ENSOARG00000008781,ENSOARG00000009528,ENSOARG000000148…
GO:0031082	BLOC complex	cellular_component	0.63942	1	733	29	22400	ENSOARG00000011326
GO:0031083	BLOC-1 complex	cellular_component	0.63942	1	733	29	22400	ENSOARG00000011326
GO:0031406	carboxylic acid binding	molecular_function	0.64157	1	733	38	22400	ENSOARG00000015632
GO:0043177	organic acid binding	molecular_function	0.64157	1	733	38	22400	ENSOARG00000015632
GO:0035556	intracellular signal transduction	biological_process	0.64283	12	733	511	22400	ENSOARG00000002754,ENSOARG00000003896,ENSOARG00000005151,ENSOARG00000016607,ENSOARG00000016177,ENSOARG00000004623,ENSOARG00000000772,ENSOARG00000002999,ENSOARG00000000858,ENSOARG00000002070,ENSOARG00000012316,ENSOARG00000007700
GO:0051234	establishment of localization	biological_process	0.64293	88	733	3046	22400	ENSOARG00000007420,ENSOARG00000000022,Novel13975,ENSOARG00000025181,ENSOARG00000003337,ENSOARG00000019354,ENSOARG00000018644,ENSOARG00000015868,ENSOARG00000016066,ENSOARG00000005993,ENSOARG00000016007,ENSOARG00000015187,ENSOARG00000009040,ENSOARG00000015100,ENSOARG00000021119,ENSOARG00000009882,ENSOARG00000016876,ENSOARG00000003896,ENSOARG00000017001,ENSOARG00000013538,ENSOARG00000017129,ENSOARG0…
GO:0007006	mitochondrial membrane organization	biological_process	0.64496	1	733	26	22400	ENSOARG00000008781
GO:0006403	RNA localization	biological_process	0.64577	2	733	89	22400	ENSOARG00000015100,ENSOARG00000005436
GO:0050657	nucleic acid transport	biological_process	0.64577	2	733	89	22400	ENSOARG00000005436,ENSOARG00000015100
GO:0050658	RNA transport	biological_process	0.64577	2	733	89	22400	ENSOARG00000015100,ENSOARG00000005436
GO:0051236	establishment of RNA localization	biological_process	0.64577	2	733	89	22400	ENSOARG00000005436,ENSOARG00000015100
GO:0015631	tubulin binding	molecular_function	0.64591	4	733	168	22400	ENSOARG00000020797,ENSOARG00000003022,ENSOARG00000009508,ENSOARG00000004413
GO:0042886	amide transport	biological_process	0.64646	22	733	811	22400	ENSOARG00000014855,ENSOARG00000008781,ENSOARG00000009528,ENSOARG00000001015,ENSOARG00000018038,ENSOARG00000015712,ENSOARG00000021171,ENSOARG00000002207,ENSOARG00000001794,ENSOARG00000017001,ENSOARG00000010725,ENSOARG00000020658,ENSOARG00000016066,Novel12226,ENSOARG00000016007,ENSOARG00000004032,ENSOARG00000003337,Novel13975,ENSOARG00000018644,ENSOARG00000016593,ENSOARG00000018201,ENSOARG000000062…
GO:0008104	protein localization	biological_process	0.6486	23	733	846	22400	ENSOARG00000016066,Novel12226,ENSOARG00000016007,ENSOARG00000004032,ENSOARG00000010725,ENSOARG00000020658,ENSOARG00000018201,ENSOARG00000016593,ENSOARG00000006294,Novel13975,ENSOARG00000003337,ENSOARG00000018644,ENSOARG00000008781,ENSOARG00000009528,ENSOARG00000002185,ENSOARG00000001015,ENSOARG00000014855,ENSOARG00000017001,ENSOARG00000018038,ENSOARG00000015712,ENSOARG00000021171,ENSOARG000000022…
GO:0005179	hormone activity	molecular_function	0.64952	9	733	308	22400	ENSOARG00000021018,ENSOARG00000021079,ENSOARG00000006362,ENSOARG00000005151,ENSOARG00000018604,ENSOARG00000010042,ENSOARG00000010898,ENSOARG00000000609,ENSOARG00000013860
GO:0006952	defense response	biological_process	0.65095	13	733	431	22400	ENSOARG00000011786,ENSOARG00000020797,ENSOARG00000010012,ENSOARG00000011550,ENSOARG00000009627,ENSOARG00000009337,ENSOARG00000015167,ENSOARG00000006362,ENSOARG00000009770,ENSOARG00000017265,ENSOARG00000021171,ENSOARG00000018684,ENSOARG00000019380
GO:0009401	phosphoenolpyruvate-dependent sugar phosphotransferase system	biological_process	0.6531	1	733	35	22400	ENSOARG00000009506
GO:0005515	protein binding	molecular_function	0.65336	162	733	5558	22400	ENSOARG00000016594,ENSOARG00000005533,ENSOARG00000005870,ENSOARG00000015415,ENSOARG00000020460,ENSOARG00000018107,ENSOARG00000018036,ENSOARG00000000667,ENSOARG00000008885,ENSOARG00000009133,ENSOARG00000006362,ENSOARG00000016607,ENSOARG00000007504,ENSOARG00000013278,ENSOARG00000014623,ENSOARG00000014592,ENSOARG00000018201,ENSOARG00000001680,ENSOARG00000010725,ENSOARG00000018405,ENSOARG00000000609,…
GO:0031491	nucleosome binding	molecular_function	0.65364	1	733	19	22400	ENSOARG00000014638
GO:0019072	viral genome packaging	biological_process	0.65369	1	733	34	22400	ENSOARG00000005726
GO:0043044	ATP-dependent chromatin remodeling	biological_process	0.65522	1	733	27	22400	ENSOARG00000014638
GO:0016569	covalent chromatin modification	biological_process	0.6563	2	733	88	22400	ENSOARG00000014638,ENSOARG00000003379
GO:0016570	histone modification	biological_process	0.6563	2	733	88	22400	ENSOARG00000003379,ENSOARG00000014638
GO:0140014	mitotic nuclear division	biological_process	0.65651	2	733	65	22400	ENSOARG00000019942,ENSOARG00000020797
GO:1901617	organic hydroxy compound biosynthetic process	biological_process	0.65659	1	733	32	22400	ENSOARG00000012581
GO:0065002	intracellular protein transmembrane transport	biological_process	0.65681	1	733	36	22400	ENSOARG00000017001
GO:0065003	protein-containing complex assembly	biological_process	0.65735	21	733	700	22400	ENSOARG00000019607,ENSOARG00000002017,ENSOARG00000020797,ENSOARG00000017637,ENSOARG00000017714,ENSOARG00000002087,ENSOARG00000013428,ENSOARG00000011580,ENSOARG00000017188,ENSOARG00000016594,ENSOARG00000005533,ENSOARG00000005993,Novel12226,ENSOARG00000004046,ENSOARG00000019712,ENSOARG00000013162,ENSOARG00000003022,ENSOARG00000008049,ENSOARG00000015969,ENSOARG00000014392,ENSOARG00000015571
GO:0044093	positive regulation of molecular function	biological_process	0.65736	1	733	38	22400	ENSOARG00000020782
GO:0080134	regulation of response to stress	biological_process	0.65752	1	733	35	22400	ENSOARG00000017265
GO:0005829	cytosol	cellular_component	0.65822	1	733	32	22400	ENSOARG00000011326
GO:0030546	signaling receptor activator activity	molecular_function	0.65849	18	733	531	22400	ENSOARG00000020576,ENSOARG00000021018,ENSOARG00000009627,ENSOARG00000002862,ENSOARG00000014592,ENSOARG00000005151,ENSOARG00000002991,ENSOARG00000006362,ENSOARG00000010898,ENSOARG00000009728,ENSOARG00000010042,ENSOARG00000018604,ENSOARG00000010012,ENSOARG00000000609,ENSOARG00000021079,ENSOARG00000006586,ENSOARG00000006877,ENSOARG00000013860
GO:0048018	receptor ligand activity	molecular_function	0.65849	18	733	531	22400	ENSOARG00000021079,ENSOARG00000006586,ENSOARG00000013860,ENSOARG00000006877,ENSOARG00000009627,ENSOARG00000014592,ENSOARG00000002862,ENSOARG00000006362,ENSOARG00000002991,ENSOARG00000005151,ENSOARG00000021018,ENSOARG00000020576,ENSOARG00000000609,ENSOARG00000010898,ENSOARG00000010042,ENSOARG00000009728,ENSOARG00000010012,ENSOARG00000018604
GO:0006766	vitamin metabolic process	biological_process	0.66224	1	733	38	22400	ENSOARG00000009320
GO:0006767	water-soluble vitamin metabolic process	biological_process	0.66224	1	733	38	22400	ENSOARG00000009320
GO:0008242	omega peptidase activity	molecular_function	0.66264	2	733	87	22400	ENSOARG00000012754,ENSOARG00000019272
GO:0008017	microtubule binding	molecular_function	0.66331	3	733	130	22400	ENSOARG00000009508,ENSOARG00000003022,ENSOARG00000004413
GO:0005539	glycosaminoglycan binding	molecular_function	0.66431	1	733	37	22400	ENSOARG00000015632
GO:0010038	response to metal ion	biological_process	0.66617	1	733	42	22400	ENSOARG00000003379
GO:0042127	regulation of cell population proliferation	biological_process	0.66668	1	733	37	22400	ENSOARG00000014422
GO:0004623	phospholipase A2 activity	molecular_function	0.66719	1	733	26	22400	ENSOARG00000003542
GO:0030133	transport vesicle	cellular_component	0.66741	2	733	76	22400	ENSOARG00000002207,ENSOARG00000018644
GO:0003735	structural constituent of ribosome	molecular_function	0.66764	27	733	687	22400	ENSOARG00000012774,ENSOARG00000002458,ENSOARG00000000261,ENSOARG00000011523,ENSOARG00000018644,Novel07584,ENSOARG00000019443,ENSOARG00000012645,ENSOARG00000002951,ENSOARG00000002391,ENSOARG00000004024,ENSOARG00000004976,ENSOARG00000005388,ENSOARG00000001275,ENSOARG00000020460,ENSOARG00000020791,ENSOARG00000008279,ENSOARG00000012610,ENSOARG00000009101,ENSOARG00000016963,ENSOARG00000011786,Novel003…
GO:0022412	cellular process involved in reproduction in multicellular organism	biological_process	0.66824	2	733	71	22400	ENSOARG00000018666,ENSOARG00000018898
GO:0015144	carbohydrate transmembrane transporter activity	molecular_function	0.66912	1	733	32	22400	ENSOARG00000010640
GO:0071944	cell periphery	cellular_component	0.67309	20	733	702	22400	ENSOARG00000017129,ENSOARG00000020198,Novel07651,ENSOARG00000002207,ENSOARG00000001497,ENSOARG00000000667,ENSOARG00000020797,ENSOARG00000018666,ENSOARG00000002991,ENSOARG00000013856,ENSOARG00000004936,ENSOARG00000012658,ENSOARG00000011185,ENSOARG00000017586,ENSOARG00000001693,ENSOARG00000017614,ENSOARG00000001165,ENSOARG00000013162,ENSOARG00000004077,ENSOARG00000018898
GO:0005886	plasma membrane	cellular_component	0.67411	14	733	480	22400	ENSOARG00000000667,ENSOARG00000001165,ENSOARG00000001693,ENSOARG00000001497,ENSOARG00000017614,ENSOARG00000017586,ENSOARG00000002207,ENSOARG00000011185,Novel07651,ENSOARG00000020198,ENSOARG00000004936,ENSOARG00000017129,ENSOARG00000002991,ENSOARG00000013856
GO:0008202	steroid metabolic process	biological_process	0.67442	2	733	83	22400	ENSOARG00000012581,ENSOARG00000008586
GO:0042600	egg chorion	cellular_component	0.67503	2	733	70	22400	ENSOARG00000018666,ENSOARG00000018898
GO:0051494	negative regulation of cytoskeleton organization	biological_process	0.67736	1	733	37	22400	ENSOARG00000019712
GO:0097367	carbohydrate derivative binding	molecular_function	0.67779	55	733	2062	22400	ENSOARG00000018084,ENSOARG00000020827,ENSOARG00000007657,ENSOARG00000002207,ENSOARG00000021079,ENSOARG00000015632,ENSOARG00000013860,ENSOARG00000001884,ENSOARG00000013565,ENSOARG00000008124,ENSOARG00000005884,ENSOARG00000009732,ENSOARG00000001456,ENSOARG00000014638,ENSOARG00000005514,ENSOARG00000016046,ENSOARG00000008415,ENSOARG00000012603,ENSOARG00000017586,ENSOARG00000016050,ENSOARG00000013273,…
GO:0008378	galactosyltransferase activity	molecular_function	0.6783	1	733	30	22400	ENSOARG00000014923
GO:0043412	macromolecule modification	biological_process	0.67857	43	733	1629	22400	ENSOARG00000017586,ENSOARG00000007826,ENSOARG00000014638,ENSOARG00000013704,ENSOARG00000012581,ENSOARG00000016372,ENSOARG00000005320,ENSOARG00000015124,ENSOARG00000012445,ENSOARG00000012754,ENSOARG00000000609,ENSOARG00000010117,ENSOARG00000003379,ENSOARG00000016716,ENSOARG00000005848,ENSOARG00000016594,ENSOARG00000000038,Novel11264,ENSOARG00000007657,ENSOARG00000009732,ENSOARG00000015933,ENSOARG0…
GO:0016758	transferase activity, transferring hexosyl groups	molecular_function	0.67875	6	733	248	22400	ENSOARG00000005127,ENSOARG00000014923,ENSOARG00000009528,ENSOARG00000000369,ENSOARG00000016716,ENSOARG00000004936
GO:0005875	microtubule associated complex	cellular_component	0.68028	2	733	72	22400	ENSOARG00000009209,ENSOARG00000012429
GO:0019013	viral nucleocapsid	cellular_component	0.68165	1	733	43	22400	ENSOARG00000011512
GO:0071554	cell wall organization or biogenesis	biological_process	0.68171	1	733	44	22400	ENSOARG00000009528
GO:1990904	ribonucleoprotein complex	cellular_component	0.68181	5	733	169	22400	ENSOARG00000003738,ENSOARG00000004024,ENSOARG00000000261,ENSOARG00000016594,ENSOARG00000016066
GO:0050790	regulation of catalytic activity	biological_process	0.68207	5	733	191	22400	ENSOARG00000018798,ENSOARG00000006310,Novel00297,ENSOARG00000003022,ENSOARG00000020782
GO:0016471	vacuolar proton-transporting V-type ATPase complex	cellular_component	0.68232	1	733	40	22400	ENSOARG00000005993
GO:0008083	growth factor activity	molecular_function	0.68408	4	733	119	22400	ENSOARG00000002862,ENSOARG00000006877,ENSOARG00000009728,ENSOARG00000006586
GO:0033218	amide binding	molecular_function	0.68581	1	733	32	22400	ENSOARG00000002185
GO:0003006	developmental process involved in reproduction	biological_process	0.68621	3	733	106	22400	ENSOARG00000019429,ENSOARG00000018666,ENSOARG00000018898
GO:0043933	protein-containing complex subunit organization	biological_process	0.6865	22	733	740	22400	ENSOARG00000014392,ENSOARG00000008049,ENSOARG00000015969,ENSOARG00000015571,ENSOARG00000004708,ENSOARG00000004046,ENSOARG00000005993,Novel12226,ENSOARG00000003022,ENSOARG00000013162,ENSOARG00000019712,ENSOARG00000011580,ENSOARG00000005533,ENSOARG00000016594,ENSOARG00000017188,ENSOARG00000019607,ENSOARG00000002087,ENSOARG00000013428,ENSOARG00000017714,ENSOARG00000002017,ENSOARG00000020797,ENSOARG0…
GO:0004518	nuclease activity	molecular_function	0.68721	11	733	444	22400	ENSOARG00000004909,ENSOARG00000000890,ENSOARG00000005870,ENSOARG00000007094,ENSOARG00000021171,ENSOARG00000013432,ENSOARG00000007700,ENSOARG00000019434,ENSOARG00000017348,ENSOARG00000020797,ENSOARG00000015095
GO:0006820	anion transport	biological_process	0.6878	5	733	194	22400	ENSOARG00000016876,ENSOARG00000012394,ENSOARG00000006080,Novel02286,ENSOARG00000003542
GO:0019898	extrinsic component of membrane	cellular_component	0.68809	1	733	50	22400	ENSOARG00000003022
GO:0019783	ubiquitin-like protein-specific protease activity	molecular_function	0.68818	2	733	86	22400	ENSOARG00000019272,ENSOARG00000012754
GO:0000287	magnesium ion binding	molecular_function	0.68896	2	733	81	22400	ENSOARG00000005922,ENSOARG00000018886
GO:0007276	gamete generation	biological_process	0.68908	3	733	105	22400	ENSOARG00000018666,ENSOARG00000018898,ENSOARG00000019429
GO:0034622	cellular protein-containing complex assembly	biological_process	0.68943	17	733	586	22400	ENSOARG00000019712,ENSOARG00000003022,ENSOARG00000013162,Novel12226,ENSOARG00000005993,ENSOARG00000004046,ENSOARG00000014392,ENSOARG00000008049,ENSOARG00000013428,ENSOARG00000002087,ENSOARG00000017637,ENSOARG00000020797,ENSOARG00000002017,ENSOARG00000019607,ENSOARG00000017188,ENSOARG00000005533,ENSOARG00000016594
GO:0042611	MHC protein complex	cellular_component	0.68951	1	733	28	22400	ENSOARG00000013856
GO:0042613	MHC class II protein complex	cellular_component	0.68951	1	733	28	22400	ENSOARG00000013856
GO:0008608	attachment of spindle microtubules to kinetochore	biological_process	0.68975	1	733	44	22400	Novel11467
GO:0006417	regulation of translation	biological_process	0.69039	1	733	37	22400	ENSOARG00000001124
GO:0034248	regulation of cellular amide metabolic process	biological_process	0.69039	1	733	37	22400	ENSOARG00000001124
GO:0040011	locomotion	biological_process	0.69058	6	733	222	22400	ENSOARG00000001779,ENSOARG00000017614,ENSOARG00000007010,ENSOARG00000019607,ENSOARG00000020797,ENSOARG00000005870
GO:0006807	nitrogen compound metabolic process	biological_process	0.6909	224	733	7380	22400	ENSOARG00000021147,ENSOARG00000005436,ENSOARG00000014664,ENSOARG00000019244,ENSOARG00000005131,ENSOARG00000003896,ENSOARG00000021171,ENSOARG00000001750,ENSOARG00000002090,ENSOARG00000002185,ENSOARG00000004434,ENSOARG00000008104,ENSOARG00000005235,ENSOARG00000017617,ENSOARG00000014923,ENSOARG00000016080,ENSOARG00000017637,ENSOARG00000003780,ENSOARG00000012774,ENSOARG00000019272,ENSOARG00000011523,…
GO:0030246	carbohydrate binding	molecular_function	0.69139	3	733	118	22400	ENSOARG00000016224,ENSOARG00000005848,ENSOARG00000007785
GO:0016459	myosin complex	cellular_component	0.6929	1	733	57	22400	Novel02972
GO:0030247	polysaccharide binding	molecular_function	0.69326	1	733	34	22400	ENSOARG00000016224
GO:0065009	regulation of molecular function	biological_process	0.69334	5	733	194	22400	Novel00297,ENSOARG00000003022,ENSOARG00000020782,ENSOARG00000018798,ENSOARG00000006310
GO:0012507	ER to Golgi transport vesicle membrane	cellular_component	0.69343	1	733	42	22400	ENSOARG00000018644
GO:0030127	COPII vesicle coat	cellular_component	0.69343	1	733	42	22400	ENSOARG00000018644
GO:0030134	COPII-coated ER to Golgi transport vesicle	cellular_component	0.69343	1	733	42	22400	ENSOARG00000018644
GO:0004842	ubiquitin-protein transferase activity	molecular_function	0.69443	7	733	286	22400	ENSOARG00000003520,ENSOARG00000013095,ENSOARG00000017916,ENSOARG00000015415,ENSOARG00000000501,ENSOARG00000009771,ENSOARG00000000117
GO:0019787	ubiquitin-like protein transferase activity	molecular_function	0.69443	7	733	286	22400	ENSOARG00000003520,ENSOARG00000013095,ENSOARG00000017916,ENSOARG00000015415,ENSOARG00000000117,ENSOARG00000000501,ENSOARG00000009771
GO:0016740	transferase activity	molecular_function	0.69453	84	733	3082	22400	ENSOARG00000015712,ENSOARG00000001497,ENSOARG00000016798,ENSOARG00000003520,ENSOARG00000008732,ENSOARG00000020204,ENSOARG00000000501,ENSOARG00000010014,Novel07044,ENSOARG00000011112,ENSOARG00000015116,ENSOARG00000018680,ENSOARG00000008842,ENSOARG00000006209,Novel07401,ENSOARG00000000858,ENSOARG00000005127,ENSOARG00000004539,ENSOARG00000000038,ENSOARG00000006584,ENSOARG00000018357,ENSOARG000000172…
GO:0004527	exonuclease activity	molecular_function	0.69485	5	733	187	22400	ENSOARG00000007700,ENSOARG00000015095,ENSOARG00000021171,ENSOARG00000017348,ENSOARG00000020797
GO:0032006	regulation of TOR signaling	biological_process	0.69559	1	733	34	22400	ENSOARG00000003896
GO:0045892	negative regulation of transcription, DNA-templated	biological_process	0.69574	1	733	44	22400	ENSOARG00000003068
GO:1902679	negative regulation of RNA biosynthetic process	biological_process	0.69574	1	733	44	22400	ENSOARG00000003068
GO:1903507	negative regulation of nucleic acid-templated transcription	biological_process	0.69574	1	733	44	22400	ENSOARG00000003068
GO:0005496	steroid binding	molecular_function	0.6984	1	733	40	22400	ENSOARG00000002045
GO:0033993	response to lipid	biological_process	0.6984	1	733	40	22400	ENSOARG00000002045
GO:0043401	steroid hormone mediated signaling pathway	biological_process	0.6984	1	733	40	22400	ENSOARG00000002045
GO:0048545	response to steroid hormone	biological_process	0.6984	1	733	40	22400	ENSOARG00000002045
GO:0071383	cellular response to steroid hormone stimulus	biological_process	0.6984	1	733	40	22400	ENSOARG00000002045
GO:0071396	cellular response to lipid	biological_process	0.6984	1	733	40	22400	ENSOARG00000002045
GO:0035639	purine ribonucleoside triphosphate binding	molecular_function	0.69843	51	733	1938	22400	ENSOARG00000015367,ENSOARG00000003337,ENSOARG00000019997,ENSOARG00000019632,ENSOARG00000025635,ENSOARG00000017493,ENSOARG00000016208,ENSOARG00000003022,ENSOARG00000000858,ENSOARG00000009508,ENSOARG00000002633,ENSOARG00000008842,ENSOARG00000010414,ENSOARG00000001750,ENSOARG00000021147,ENSOARG00000006149,ENSOARG00000019244,ENSOARG00000015274,ENSOARG00000003150,ENSOARG00000001497,ENSOARG00000001039,…
GO:0016772	transferase activity, transferring phosphorus-containing groups	molecular_function	0.6988	43	733	1658	22400	ENSOARG00000001750,ENSOARG00000001497,ENSOARG00000008732,ENSOARG00000016080,ENSOARG00000020204,Novel10413,ENSOARG00000015116,ENSOARG00000003337,ENSOARG00000002733,ENSOARG00000008842,ENSOARG00000016984,ENSOARG00000016925,ENSOARG00000016367,ENSOARG00000019300,ENSOARG00000000858,ENSOARG00000002633,ENSOARG00000011864,ENSOARG00000007657,ENSOARG00000009097,ENSOARG00000017227,ENSOARG00000018357,ENSOARG0…
GO:0008175	tRNA methyltransferase activity	molecular_function	0.69896	1	733	38	22400	ENSOARG00000002890
GO:0005774	vacuolar membrane	cellular_component	0.69905	1	733	43	22400	ENSOARG00000005993
GO:0032879	regulation of localization	biological_process	0.69916	3	733	105	22400	ENSOARG00000005870,ENSOARG00000017614,ENSOARG00000019607
GO:0007409	axonogenesis	biological_process	0.70019	1	733	39	22400	ENSOARG00000001779
GO:0007411	axon guidance	biological_process	0.70019	1	733	39	22400	ENSOARG00000001779
GO:0032989	cellular component morphogenesis	biological_process	0.70019	1	733	39	22400	ENSOARG00000001779
GO:0032990	cell part morphogenesis	biological_process	0.70019	1	733	39	22400	ENSOARG00000001779
GO:0048667	cell morphogenesis involved in neuron differentiation	biological_process	0.70019	1	733	39	22400	ENSOARG00000001779
GO:0048812	neuron projection morphogenesis	biological_process	0.70019	1	733	39	22400	ENSOARG00000001779
GO:0048858	cell projection morphogenesis	biological_process	0.70019	1	733	39	22400	ENSOARG00000001779
GO:0061564	axon development	biological_process	0.70019	1	733	39	22400	ENSOARG00000001779
GO:0097485	neuron projection guidance	biological_process	0.70019	1	733	39	22400	ENSOARG00000001779
GO:0120039	plasma membrane bounded cell projection morphogenesis	biological_process	0.70019	1	733	39	22400	ENSOARG00000001779
GO:0051235	maintenance of location	biological_process	0.70134	1	733	44	22400	ENSOARG00000002185
GO:0006457	protein folding	biological_process	0.7045	4	733	137	22400	ENSOARG00000019942,ENSOARG00000014591,ENSOARG00000009506,ENSOARG00000016234
GO:0016773	phosphotransferase activity, alcohol group as acceptor	molecular_function	0.70498	22	733	901	22400	ENSOARG00000007657,ENSOARG00000011864,ENSOARG00000021079,ENSOARG00000001750,ENSOARG00000001015,ENSOARG00000001497,ENSOARG00000009732,ENSOARG00000018886,ENSOARG00000013565,ENSOARG00000008124,ENSOARG00000018976,ENSOARG00000014638,ENSOARG00000017586,ENSOARG00000010117,ENSOARG00000008842,ENSOARG00000002633,ENSOARG00000009675,ENSOARG00000019300,ENSOARG00000016367,ENSOARG00000005320,ENSOARG00000000858,…
GO:0016741	transferase activity, transferring one-carbon groups	molecular_function	0.70588	9	733	347	22400	ENSOARG00000003379,ENSOARG00000013614,ENSOARG00000015933,Novel07044,ENSOARG00000012581,ENSOARG00000005341,ENSOARG00000002890,ENSOARG00000017347,ENSOARG00000017047
GO:0031929	TOR signaling	biological_process	0.70688	1	733	36	22400	ENSOARG00000003896
GO:0051253	negative regulation of RNA metabolic process	biological_process	0.70852	1	733	46	22400	ENSOARG00000003068
GO:0090575	RNA polymerase II transcription regulator complex	cellular_component	0.70897	3	733	88	22400	ENSOARG00000000885,ENSOARG00000004797,ENSOARG00000020827
GO:0006826	iron ion transport	biological_process	0.71021	1	733	44	22400	ENSOARG00000016390
GO:0010035	response to inorganic substance	biological_process	0.71446	1	733	49	22400	ENSOARG00000003379
GO:0008283	cell population proliferation	biological_process	0.71675	1	733	40	22400	ENSOARG00000014422
GO:0072686	mitotic spindle	cellular_component	0.71684	2	733	98	22400	Novel11467,ENSOARG00000012318
GO:0140110	transcription regulator activity	molecular_function	0.7176	29	733	1045	22400	ENSOARG00000016452,ENSOARG00000014979,Novel14531,ENSOARG00000016156,ENSOARG00000000912,ENSOARG00000006012,ENSOARG00000002962,ENSOARG00000002045,ENSOARG00000018515,ENSOARG00000008842,ENSOARG00000004708,ENSOARG00000003026,ENSOARG00000012658,ENSOARG00000006329,ENSOARG00000005858,Novel03686,ENSOARG00000004936,ENSOARG00000005586,Novel10413,ENSOARG00000018045,ENSOARG00000007432,ENSOARG00000003486,ENSOA…
GO:0007009	plasma membrane organization	biological_process	0.71878	1	733	41	22400	ENSOARG00000020460
GO:0052126	movement in host environment	biological_process	0.71923	4	733	164	22400	ENSOARG00000014733,ENSOARG00000010898,ENSOARG00000021171,ENSOARG00000003835
GO:0032182	ubiquitin-like protein binding	molecular_function	0.72269	1	733	39	22400	ENSOARG00000003780
GO:0006928	movement of cell or subcellular component	biological_process	0.72303	7	733	283	22400	ENSOARG00000001779,ENSOARG00000017614,ENSOARG00000007010,ENSOARG00000019607,ENSOARG00000009508,ENSOARG00000020797,ENSOARG00000005870
GO:0016278	lysine N-methyltransferase activity	molecular_function	0.72377	1	733	46	22400	ENSOARG00000003379
GO:0016279	protein-lysine N-methyltransferase activity	molecular_function	0.72377	1	733	46	22400	ENSOARG00000003379
GO:0018024	histone-lysine N-methyltransferase activity	molecular_function	0.72377	1	733	46	22400	ENSOARG00000003379
GO:0042054	histone methyltransferase activity	molecular_function	0.72377	1	733	46	22400	ENSOARG00000003379
GO:0033178	proton-transporting two-sector ATPase complex, catalytic domain	cellular_component	0.72525	2	733	85	22400	ENSOARG00000015367,ENSOARG00000016080
GO:0007049	cell cycle	biological_process	0.72611	14	733	535	22400	ENSOARG00000010979,ENSOARG00000011318,ENSOARG00000019942,Novel11467,ENSOARG00000009683,ENSOARG00000007547,ENSOARG00000012318,ENSOARG00000017614,ENSOARG00000014422,ENSOARG00000005848,ENSOARG00000020797,ENSOARG00000009209,ENSOARG00000018898,ENSOARG00000014979
GO:0003777	microtubule motor activity	molecular_function	0.72685	1	733	66	22400	ENSOARG00000009508
GO:0032553	ribonucleotide binding	molecular_function	0.72942	52	733	1989	22400	ENSOARG00000003801,ENSOARG00000003396,ENSOARG00000004002,ENSOARG00000001497,ENSOARG00000001039,ENSOARG00000015274,ENSOARG00000003150,ENSOARG00000006149,ENSOARG00000021147,ENSOARG00000019244,ENSOARG00000001750,ENSOARG00000019380,ENSOARG00000010414,ENSOARG00000008842,ENSOARG00000009508,ENSOARG00000002633,ENSOARG00000003022,ENSOARG00000000858,ENSOARG00000016208,ENSOARG00000025635,ENSOARG00000017493,…
GO:0005773	vacuole	cellular_component	0.73099	1	733	46	22400	ENSOARG00000005993
GO:0098813	nuclear chromosome segregation	biological_process	0.73159	3	733	121	22400	Novel11467,ENSOARG00000020797,ENSOARG00000019942
GO:0006368	transcription elongation from RNA polymerase II promoter	biological_process	0.73284	1	733	46	22400	ENSOARG00000006329
GO:0003774	motor activity	molecular_function	0.73333	2	733	127	22400	ENSOARG00000009508,Novel02972
GO:0042325	regulation of phosphorylation	biological_process	0.73351	1	733	35	22400	ENSOARG00000003896
GO:0006605	protein targeting	biological_process	0.73393	3	733	129	22400	ENSOARG00000016066,ENSOARG00000017001,ENSOARG00000003337
GO:0030286	dynein complex	cellular_component	0.73446	1	733	45	22400	ENSOARG00000012429
GO:0018205	peptidyl-lysine modification	biological_process	0.73497	1	733	51	22400	ENSOARG00000003379
GO:0032268	regulation of cellular protein metabolic process	biological_process	0.73646	4	733	148	22400	ENSOARG00000001124,ENSOARG00000003896,ENSOARG00000006310,ENSOARG00000018798
GO:0005507	copper ion binding	molecular_function	0.73651	2	733	83	22400	ENSOARG00000000317,ENSOARG00000018405
GO:0005516	calmodulin binding	molecular_function	0.7368	1	733	45	22400	ENSOARG00000016156
GO:0016757	transferase activity, transferring glycosyl groups	molecular_function	0.73734	9	733	379	22400	ENSOARG00000016372,ENSOARG00000006584,ENSOARG00000004936,ENSOARG00000016716,ENSOARG00000005235,ENSOARG00000009528,ENSOARG00000000369,ENSOARG00000005127,ENSOARG00000014923
GO:0031175	neuron projection development	biological_process	0.7378	1	733	45	22400	ENSOARG00000001779
GO:0048666	neuron development	biological_process	0.7378	1	733	45	22400	ENSOARG00000001779
GO:0000794	condensed nuclear chromosome	cellular_component	0.73836	3	733	140	22400	ENSOARG00000011318,ENSOARG00000012318,Novel11467
GO:0017076	purine nucleotide binding	molecular_function	0.74093	53	733	2031	22400	ENSOARG00000019632,ENSOARG00000003337,ENSOARG00000015367,ENSOARG00000019997,ENSOARG00000017552,ENSOARG00000016208,ENSOARG00000017493,ENSOARG00000025635,ENSOARG00000009508,ENSOARG00000002633,ENSOARG00000003022,ENSOARG00000000858,ENSOARG00000008842,ENSOARG00000001750,ENSOARG00000010414,ENSOARG00000021147,ENSOARG00000006149,ENSOARG00000019244,ENSOARG00000015274,ENSOARG00000003150,ENSOARG00000003801,…
GO:0043565	sequence-specific DNA binding	molecular_function	0.74142	10	733	393	22400	ENSOARG00000002045,ENSOARG00000006012,ENSOARG00000001497,ENSOARG00000003023,ENSOARG00000016452,ENSOARG00000008415,ENSOARG00000004936,ENSOARG00000005858,ENSOARG00000016081,ENSOARG00000020795
GO:0000413	protein peptidyl-prolyl isomerization	biological_process	0.74239	1	733	27	22400	ENSOARG00000013940
GO:0018208	peptidyl-proline modification	biological_process	0.74239	1	733	27	22400	ENSOARG00000013940
GO:0006265	DNA topological change	biological_process	0.74423	2	733	113	22400	ENSOARG00000003022,ENSOARG00000015274
GO:0043207	response to external biotic stimulus	biological_process	0.74476	9	733	325	22400	ENSOARG00000020797,ENSOARG00000011550,ENSOARG00000009627,ENSOARG00000015167,ENSOARG00000009337,ENSOARG00000006362,ENSOARG00000009770,ENSOARG00000017265,ENSOARG00000019380
GO:0051707	response to other organism	biological_process	0.74476	9	733	325	22400	ENSOARG00000020797,ENSOARG00000019380,ENSOARG00000017265,ENSOARG00000009770,ENSOARG00000006362,ENSOARG00000011550,ENSOARG00000015167,ENSOARG00000009627,ENSOARG00000009337
GO:0044764	multi-organism cellular process	biological_process	0.7453	3	733	140	22400	ENSOARG00000011805,ENSOARG00000006584,ENSOARG00000021171
GO:0071702	organic substance transport	biological_process	0.74732	33	733	1236	22400	ENSOARG00000013049,ENSOARG00000021171,ENSOARG00000015712,ENSOARG00000005436,ENSOARG00000010640,ENSOARG00000017001,ENSOARG00000003542,ENSOARG00000018644,Novel13975,ENSOARG00000025181,ENSOARG00000003337,ENSOARG00000009506,ENSOARG00000015100,ENSOARG00000004032,ENSOARG00000012394,ENSOARG00000016007,ENSOARG00000016066,ENSOARG00000001794,ENSOARG00000002207,ENSOARG00000018038,ENSOARG00000014855,ENSOARG0…
GO:0051246	regulation of protein metabolic process	biological_process	0.74761	4	733	152	22400	ENSOARG00000001124,ENSOARG00000003896,ENSOARG00000006310,ENSOARG00000018798
GO:0005759	mitochondrial matrix	cellular_component	0.74803	1	733	36	22400	ENSOARG00000006209
GO:0006694	steroid biosynthetic process	biological_process	0.74905	1	733	42	22400	ENSOARG00000012581
GO:0008200	ion channel inhibitor activity	molecular_function	0.75074	3	733	160	22400	ENSOARG00000018566,ENSOARG00000014733,ENSOARG00000019406
GO:0016248	channel inhibitor activity	molecular_function	0.75074	3	733	160	22400	ENSOARG00000018566,ENSOARG00000014733,ENSOARG00000019406
GO:0043226	organelle	cellular_component	0.75166	144	733	4608	22400	ENSOARG00000015187,ENSOARG00000009882,ENSOARG00000017552,ENSOARG00000012774,ENSOARG00000002991,ENSOARG00000004434,ENSOARG00000016831,ENSOARG00000016080,ENSOARG00000002087,ENSOARG00000003896,ENSOARG00000017001,ENSOARG00000002090,ENSOARG00000011136,ENSOARG00000021171,ENSOARG00000013049,Novel02792,ENSOARG00000020262,ENSOARG00000014979,ENSOARG00000014760,ENSOARG00000005858,ENSOARG00000018045,ENSOARG0…
GO:0032555	purine ribonucleotide binding	molecular_function	0.75184	51	733	1970	22400	ENSOARG00000025635,ENSOARG00000017493,ENSOARG00000016208,ENSOARG00000003337,ENSOARG00000015367,ENSOARG00000019997,ENSOARG00000019632,ENSOARG00000008842,ENSOARG00000003022,ENSOARG00000000858,ENSOARG00000009508,ENSOARG00000002633,ENSOARG00000021147,ENSOARG00000006149,ENSOARG00000019244,ENSOARG00000010414,ENSOARG00000001750,ENSOARG00000001497,ENSOARG00000001039,ENSOARG00000003801,ENSOARG00000003396,…
GO:0034470	ncRNA processing	biological_process	0.75381	7	733	292	22400	ENSOARG00000002890,Novel02656,ENSOARG00000003337,ENSOARG00000007094,ENSOARG00000021147,ENSOARG00000018451,ENSOARG00000004912
GO:0016409	palmitoyltransferase activity	molecular_function	0.75385	1	733	45	22400	ENSOARG00000009553
GO:0007283	spermatogenesis	biological_process	0.75399	1	733	40	22400	ENSOARG00000019429
GO:0048232	male gamete generation	biological_process	0.75399	1	733	40	22400	ENSOARG00000019429
GO:0008150	biological_process	biological_process	0.75493	506	733	16008	22400	ENSOARG00000002318,ENSOARG00000017675,ENSOARG00000015237,ENSOARG00000010030,ENSOARG00000002962,ENSOARG00000018604,ENSOARG00000019287,ENSOARG00000010898,ENSOARG00000005127,ENSOARG00000019712,ENSOARG00000003257,ENSOARG00000010498,ENSOARG00000020462,ENSOARG00000014392,ENSOARG00000016208,ENSOARG00000018566,ENSOARG00000003026,ENSOARG00000020795,ENSOARG00000001497,ENSOARG00000011397,ENSOARG00000011060,…
GO:0006396	RNA processing	biological_process	0.75505	15	733	593	22400	ENSOARG00000002983,ENSOARG00000002226,ENSOARG00000003442,ENSOARG00000013428,Novel02656,ENSOARG00000004912,ENSOARG00000010579,ENSOARG00000018451,ENSOARG00000003738,ENSOARG00000002890,ENSOARG00000016594,ENSOARG00000007094,ENSOARG00000003337,ENSOARG00000021147,ENSOARG00000006824
GO:0019048	modulation by virus of host process	biological_process	0.75561	3	733	149	22400	ENSOARG00000007826,ENSOARG00000005870,ENSOARG00000008934
GO:0035821	modulation of process of other organism	biological_process	0.75561	3	733	149	22400	ENSOARG00000008934,ENSOARG00000005870,ENSOARG00000007826
GO:0044003	modulation by symbiont of host process	biological_process	0.75561	3	733	149	22400	ENSOARG00000008934,ENSOARG00000005870,ENSOARG00000007826
GO:0051817	modulation of process of other organism involved in symbiotic interaction	biological_process	0.75561	3	733	149	22400	ENSOARG00000008934,ENSOARG00000007826,ENSOARG00000005870
GO:0006338	chromatin remodeling	biological_process	0.756	1	733	40	22400	ENSOARG00000014638
GO:0051258	protein polymerization	biological_process	0.7565	6	733	240	22400	ENSOARG00000019607,ENSOARG00000002017,ENSOARG00000020797,ENSOARG00000003022,ENSOARG00000019712,ENSOARG00000017188
GO:0031023	microtubule organizing center organization	biological_process	0.757	1	733	49	22400	ENSOARG00000018898
GO:0016705	oxidoreductase activity, acting on paired donors, with incorporation or reduction of molecular oxygen	molecular_function	0.76128	4	733	187	22400	ENSOARG00000015394,ENSOARG00000003467,ENSOARG00000018405,ENSOARG00000009683
GO:0006354	DNA-templated transcription, elongation	biological_process	0.76207	1	733	53	22400	ENSOARG00000006329
GO:0015979	photosynthesis	biological_process	0.76316	5	733	252	22400	Novel03484,ENSOARG00000006536,ENSOARG00000006454,ENSOARG00000003026,Novel03568
GO:0003916	DNA topoisomerase activity	molecular_function	0.76404	2	733	120	22400	ENSOARG00000015274,ENSOARG00000003022
GO:0045934	negative regulation of nucleobase-containing compound metabolic process	biological_process	0.76502	1	733	50	22400	ENSOARG00000003068
GO:0044409	entry into host	biological_process	0.76502	2	733	83	22400	ENSOARG00000021171,ENSOARG00000014733
GO:0046718	viral entry into host cell	biological_process	0.76502	2	733	83	22400	ENSOARG00000014733,ENSOARG00000021171
GO:0051336	regulation of hydrolase activity	biological_process	0.76824	3	733	130	22400	ENSOARG00000006310,ENSOARG00000018798,ENSOARG00000003022
GO:0009607	response to biotic stimulus	biological_process	0.77214	9	733	339	22400	ENSOARG00000020797,ENSOARG00000019380,ENSOARG00000009770,ENSOARG00000017265,ENSOARG00000006362,ENSOARG00000009337,ENSOARG00000015167,ENSOARG00000009627,ENSOARG00000011550
GO:0033644	host cell membrane	cellular_component	0.77471	1	733	55	22400	ENSOARG00000003835
GO:0006891	intra-Golgi vesicle-mediated transport	biological_process	0.77524	1	733	55	22400	ENSOARG00000002962
GO:0032270	positive regulation of cellular protein metabolic process	biological_process	0.77697	1	733	50	22400	ENSOARG00000003896
GO:0051247	positive regulation of protein metabolic process	biological_process	0.77697	1	733	50	22400	ENSOARG00000003896
GO:0000940	condensed chromosome outer kinetochore	cellular_component	0.77727	2	733	108	22400	ENSOARG00000012318,Novel11467
GO:0000942	condensed nuclear chromosome outer kinetochore	cellular_component	0.77727	2	733	108	22400	ENSOARG00000012318,Novel11467
GO:0042729	DASH complex	cellular_component	0.77727	2	733	108	22400	ENSOARG00000012318,Novel11467
GO:0061630	ubiquitin protein ligase activity	molecular_function	0.77763	3	733	139	22400	ENSOARG00000013095,ENSOARG00000015415,ENSOARG00000009771
GO:0061659	ubiquitin-like protein ligase activity	molecular_function	0.77763	3	733	139	22400	ENSOARG00000013095,ENSOARG00000015415,ENSOARG00000009771
GO:0022008	neurogenesis	biological_process	0.77863	1	733	48	22400	ENSOARG00000001779
GO:0030182	neuron differentiation	biological_process	0.77863	1	733	48	22400	ENSOARG00000001779
GO:0048699	generation of neurons	biological_process	0.77863	1	733	48	22400	ENSOARG00000001779
GO:0008168	methyltransferase activity	molecular_function	0.77882	8	733	332	22400	Novel07044,ENSOARG00000012581,ENSOARG00000017347,ENSOARG00000002890,ENSOARG00000005341,ENSOARG00000003379,ENSOARG00000015933,ENSOARG00000013614
GO:0061025	membrane fusion	biological_process	0.78083	2	733	97	22400	ENSOARG00000007446,ENSOARG00000021171
GO:0051020	GTPase binding	molecular_function	0.78227	3	733	183	22400	ENSOARG00000016177,ENSOARG00000008885,ENSOARG00000002070
GO:0004519	endonuclease activity	molecular_function	0.78264	4	733	215	22400	ENSOARG00000004909,ENSOARG00000019434,ENSOARG00000005870,ENSOARG00000013432
GO:0005768	endosome	cellular_component	0.78302	1	733	51	22400	ENSOARG00000003896
GO:0031012	extracellular matrix	cellular_component	0.78421	2	733	105	22400	ENSOARG00000010943,ENSOARG00000018035
GO:0006304	DNA modification	biological_process	0.78446	1	733	54	22400	ENSOARG00000001476
GO:0042626	ATPase-coupled transmembrane transporter activity	molecular_function	0.78655	4	733	195	22400	ENSOARG00000005993,Novel08126,Novel15447,ENSOARG00000016050
GO:0004252	serine-type endopeptidase activity	molecular_function	0.78713	7	733	310	22400	ENSOARG00000003257,ENSOARG00000003092,ENSOARG00000002862,ENSOARG00000003130,ENSOARG00000002951,ENSOARG00000016970,ENSOARG00000007785
GO:0009888	tissue development	biological_process	0.7884	3	733	127	22400	ENSOARG00000018666,ENSOARG00000018898,ENSOARG00000014733
GO:0002949	tRNA threonylcarbamoyladenosine modification	biological_process	0.7927	1	733	58	22400	ENSOARG00000003337
GO:0070525	tRNA threonylcarbamoyladenosine metabolic process	biological_process	0.7927	1	733	58	22400	ENSOARG00000003337
GO:0006935	chemotaxis	biological_process	0.79333	1	733	53	22400	ENSOARG00000001779
GO:0060590	ATPase regulator activity	molecular_function	0.79485	2	733	101	22400	ENSOARG00000003022,ENSOARG00000019942
GO:0031248	protein acetyltransferase complex	cellular_component	0.79517	1	733	57	22400	Novel11264
GO:1902493	acetyltransferase complex	cellular_component	0.79517	1	733	57	22400	Novel11264
GO:0016410	N-acyltransferase activity	molecular_function	0.79634	2	733	90	22400	ENSOARG00000016798,ENSOARG00000006209
GO:0042330	taxis	biological_process	0.79704	1	733	54	22400	ENSOARG00000001779
GO:0009968	negative regulation of signal transduction	biological_process	0.79764	1	733	43	22400	ENSOARG00000007154
GO:0005667	transcription regulator complex	cellular_component	0.79815	3	733	105	22400	ENSOARG00000000885,ENSOARG00000004797,ENSOARG00000020827
GO:0051607	defense response to virus	biological_process	0.79858	1	733	44	22400	ENSOARG00000020797
GO:0005819	spindle	cellular_component	0.80006	2	733	114	22400	ENSOARG00000012318,Novel11467
GO:0033365	protein localization to organelle	biological_process	0.80255	6	733	264	22400	ENSOARG00000003337,ENSOARG00000018201,ENSOARG00000002185,ENSOARG00000016066,ENSOARG00000017001,ENSOARG00000008781
GO:0004017	adenylate kinase activity	molecular_function	0.80346	2	733	108	22400	ENSOARG00000002999,ENSOARG00000020868
GO:0015698	inorganic anion transport	biological_process	0.80375	1	733	61	22400	ENSOARG00000016876
GO:0016891	endoribonuclease activity, producing 5-phosphomonoesters	molecular_function	0.80477	1	733	70	22400	ENSOARG00000019434
GO:0031974	membrane-enclosed lumen	cellular_component	0.80479	20	733	728	22400	ENSOARG00000006329,ENSOARG00000018045,ENSOARG00000011318,ENSOARG00000014638,Novel11467,ENSOARG00000017859,ENSOARG00000006064,ENSOARG00000006209,ENSOARG00000008842,ENSOARG00000004797,ENSOARG00000016156,ENSOARG00000000885,ENSOARG00000020827,ENSOARG00000015197,ENSOARG00000003984,ENSOARG00000018038,ENSOARG00000004434,ENSOARG00000008586,ENSOARG00000012318,ENSOARG00000020863
GO:0043233	organelle lumen	cellular_component	0.80479	20	733	728	22400	ENSOARG00000000885,ENSOARG00000020827,ENSOARG00000018038,ENSOARG00000003984,ENSOARG00000015197,ENSOARG00000012318,ENSOARG00000008586,ENSOARG00000004434,ENSOARG00000020863,ENSOARG00000014638,ENSOARG00000018045,ENSOARG00000011318,ENSOARG00000006329,ENSOARG00000017859,Novel11467,ENSOARG00000004797,ENSOARG00000008842,ENSOARG00000006209,ENSOARG00000006064,ENSOARG00000016156
GO:0070013	intracellular organelle lumen	cellular_component	0.80479	20	733	728	22400	ENSOARG00000015197,ENSOARG00000003984,ENSOARG00000018038,ENSOARG00000000885,ENSOARG00000020827,ENSOARG00000020863,ENSOARG00000008586,ENSOARG00000004434,ENSOARG00000012318,ENSOARG00000017859,Novel11467,ENSOARG00000006329,ENSOARG00000014638,ENSOARG00000018045,ENSOARG00000011318,ENSOARG00000016156,ENSOARG00000006209,ENSOARG00000006064,ENSOARG00000004797,ENSOARG00000008842
GO:0000228	nuclear chromosome	cellular_component	0.80502	4	733	199	22400	Novel11467,ENSOARG00000014638,ENSOARG00000012318,ENSOARG00000011318
GO:0000160	phosphorelay signal transduction system	biological_process	0.80581	1	733	63	22400	ENSOARG00000002754
GO:0006260	DNA replication	biological_process	0.80875	11	733	468	22400	ENSOARG00000016208,ENSOARG00000008415,ENSOARG00000010979,ENSOARG00000018084,ENSOARG00000007547,ENSOARG00000003337,ENSOARG00000002962,ENSOARG00000016072,ENSOARG00000003801,ENSOARG00000004556,ENSOARG00000005725
GO:0016485	protein processing	biological_process	0.8097	3	733	138	22400	ENSOARG00000002090,ENSOARG00000020782,ENSOARG00000005428
GO:0014070	response to organic cyclic compound	biological_process	0.81075	1	733	52	22400	ENSOARG00000002045
GO:0071407	cellular response to organic cyclic compound	biological_process	0.81075	1	733	52	22400	ENSOARG00000002045
GO:0015399	primary active transmembrane transporter activity	molecular_function	0.81236	4	733	201	22400	ENSOARG00000005993,Novel08126,Novel15447,ENSOARG00000016050
GO:0006518	peptide metabolic process	biological_process	0.8144	31	733	917	22400	ENSOARG00000012645,Novel07584,ENSOARG00000003379,ENSOARG00000019443,ENSOARG00000004024,ENSOARG00000005388,ENSOARG00000004976,ENSOARG00000002391,ENSOARG00000003022,ENSOARG00000017409,ENSOARG00000002458,ENSOARG00000012774,ENSOARG00000018644,ENSOARG00000011523,ENSOARG00000000261,Novel00315,ENSOARG00000012610,ENSOARG00000009101,ENSOARG00000016963,ENSOARG00000016495,ENSOARG00000026864,ENSOARG000000018…
GO:0008948	oxaloacetate decarboxylase activity	molecular_function	0.81472	1	733	53	22400	ENSOARG00000013538
GO:0035725	sodium ion transmembrane transport	biological_process	0.81472	1	733	53	22400	ENSOARG00000013538
GO:0036376	sodium ion export across plasma membrane	biological_process	0.81472	1	733	53	22400	ENSOARG00000013538
GO:0051321	meiotic cell cycle	biological_process	0.81673	1	733	64	22400	ENSOARG00000009683
GO:0007219	Notch signaling pathway	biological_process	0.81686	1	733	56	22400	ENSOARG00000008842
GO:0072594	establishment of protein localization to organelle	biological_process	0.81923	5	733	234	22400	ENSOARG00000018201,ENSOARG00000016066,ENSOARG00000017001,ENSOARG00000008781,ENSOARG00000003337
GO:0043603	cellular amide metabolic process	biological_process	0.81951	32	733	960	22400	ENSOARG00000020460,ENSOARG00000020791,ENSOARG00000008279,ENSOARG00000001124,ENSOARG00000009101,ENSOARG00000016963,ENSOARG00000012610,ENSOARG00000001884,ENSOARG00000002624,ENSOARG00000016495,ENSOARG00000002458,Novel07584,ENSOARG00000003379,ENSOARG00000017409,ENSOARG00000002391,ENSOARG00000005388,ENSOARG00000001275,ENSOARG00000002090,Novel00315,ENSOARG00000004556,ENSOARG00000012691,ENSOARG000000268…
GO:0005777	peroxisome	cellular_component	0.82059	1	733	65	22400	ENSOARG00000012053
GO:0042579	microbody	cellular_component	0.82059	1	733	65	22400	ENSOARG00000012053
GO:0010648	negative regulation of cell communication	biological_process	0.82163	1	733	48	22400	ENSOARG00000007154
GO:0023057	negative regulation of signaling	biological_process	0.82163	1	733	48	22400	ENSOARG00000007154
GO:1902495	transmembrane transporter complex	cellular_component	0.82191	1	733	67	22400	Novel07651
GO:1990351	transporter complex	cellular_component	0.82191	1	733	67	22400	Novel07651
GO:0001510	RNA methylation	biological_process	0.82202	1	733	57	22400	ENSOARG00000002890
GO:0048583	regulation of response to stimulus	biological_process	0.82236	6	733	258	22400	ENSOARG00000012773,ENSOARG00000017265,ENSOARG00000007154,ENSOARG00000012316,ENSOARG00000003896,ENSOARG00000016607
GO:0031981	nuclear lumen	cellular_component	0.82251	18	733	682	22400	Novel11467,ENSOARG00000017859,ENSOARG00000018045,ENSOARG00000011318,ENSOARG00000014638,ENSOARG00000006329,ENSOARG00000016156,ENSOARG00000008842,ENSOARG00000004797,ENSOARG00000006064,ENSOARG00000003984,ENSOARG00000015197,ENSOARG00000000885,ENSOARG00000020827,ENSOARG00000020863,ENSOARG00000012318,ENSOARG00000004434,ENSOARG00000008586
GO:0000793	condensed chromosome	cellular_component	0.82359	3	733	162	22400	ENSOARG00000012318,ENSOARG00000011318,Novel11467
GO:0042802	identical protein binding	molecular_function	0.82389	4	733	197	22400	ENSOARG00000019942,ENSOARG00000020797,ENSOARG00000003780,ENSOARG00000010422
GO:0022402	cell cycle process	biological_process	0.82471	9	733	366	22400	ENSOARG00000019942,Novel11467,ENSOARG00000007547,ENSOARG00000017614,ENSOARG00000014422,ENSOARG00000005848,ENSOARG00000020797,ENSOARG00000009209,ENSOARG00000018898
GO:0010608	posttranscriptional regulation of gene expression	biological_process	0.82471	1	733	64	22400	ENSOARG00000001124
GO:0043624	cellular protein complex disassembly	biological_process	0.82556	1	733	47	22400	ENSOARG00000019712
GO:0048609	multicellular organismal reproductive process	biological_process	0.82601	3	733	154	22400	ENSOARG00000019429,ENSOARG00000018898,ENSOARG00000018666
GO:0019953	sexual reproduction	biological_process	0.82809	4	733	207	22400	ENSOARG00000006584,ENSOARG00000019429,ENSOARG00000018898,ENSOARG00000018666
GO:0044703	multi-organism reproductive process	biological_process	0.82809	4	733	207	22400	ENSOARG00000018898,ENSOARG00000018666,ENSOARG00000006584,ENSOARG00000019429
GO:0019899	enzyme binding	molecular_function	0.82992	5	733	269	22400	ENSOARG00000008885,ENSOARG00000009777,ENSOARG00000016177,ENSOARG00000002070,ENSOARG00000016156
GO:0000280	nuclear division	biological_process	0.83048	2	733	100	22400	ENSOARG00000020797,ENSOARG00000019942
GO:0019054	modulation by virus of host cellular process	biological_process	0.83133	1	733	77	22400	ENSOARG00000005870
GO:0044068	modulation by symbiont of host cellular process	biological_process	0.83133	1	733	77	22400	ENSOARG00000005870
GO:0007059	chromosome segregation	biological_process	0.83232	3	733	145	22400	ENSOARG00000019942,ENSOARG00000020797,Novel11467
GO:0051604	protein maturation	biological_process	0.83285	6	733	264	22400	ENSOARG00000020782,ENSOARG00000002090,ENSOARG00000013428,ENSOARG00000002999,ENSOARG00000005428,Novel11264
GO:0042995	cell projection	cellular_component	0.83323	4	733	187	22400	ENSOARG00000007010,ENSOARG00000002991,ENSOARG00000010501,ENSOARG00000020797
GO:0016763	transferase activity, transferring pentosyl groups	molecular_function	0.83328	1	733	63	22400	ENSOARG00000016372
GO:0022857	transmembrane transporter activity	molecular_function	0.83353	42	733	1631	22400	ENSOARG00000006653,ENSOARG00000003835,ENSOARG00000021171,ENSOARG00000013049,ENSOARG00000016876,ENSOARG00000017129,ENSOARG00000013538,ENSOARG00000004138,ENSOARG00000010640,ENSOARG00000016080,ENSOARG00000011397,ENSOARG00000016390,ENSOARG00000000022,ENSOARG00000025181,ENSOARG00000019354,ENSOARG00000011185,ENSOARG00000019332,ENSOARG00000021119,ENSOARG00000020533,ENSOARG00000009506,ENSOARG00000009508,…
GO:0009451	RNA modification	biological_process	0.83403	4	733	195	22400	ENSOARG00000010579,ENSOARG00000007318,ENSOARG00000003337,ENSOARG00000002890
GO:0002252	immune effector process	biological_process	0.83542	1	733	49	22400	ENSOARG00000020797
GO:0051701	interaction with host	biological_process	0.8372	7	733	336	22400	ENSOARG00000014733,ENSOARG00000008934,ENSOARG00000010898,ENSOARG00000021171,ENSOARG00000007826,ENSOARG00000005870,ENSOARG00000003835
GO:0000778	condensed nuclear chromosome kinetochore	cellular_component	0.83773	2	733	120	22400	Novel11467,ENSOARG00000012318
GO:0000780	condensed nuclear chromosome, centromeric region	cellular_component	0.83773	2	733	120	22400	ENSOARG00000012318,Novel11467
GO:0004386	helicase activity	molecular_function	0.83774	4	733	224	22400	ENSOARG00000016072,ENSOARG00000003337,ENSOARG00000010414,ENSOARG00000009493
GO:0008033	tRNA processing	biological_process	0.83783	4	733	207	22400	ENSOARG00000003337,ENSOARG00000002890,ENSOARG00000018451,ENSOARG00000021147
GO:0007030	Golgi organization	biological_process	0.83954	1	733	57	22400	ENSOARG00000020797
GO:0061024	membrane organization	biological_process	0.84114	4	733	186	22400	ENSOARG00000021171,ENSOARG00000007446,ENSOARG00000020460,ENSOARG00000008781
GO:0005126	cytokine receptor binding	molecular_function	0.84205	5	733	148	22400	ENSOARG00000002991,ENSOARG00000009627,ENSOARG00000014592,ENSOARG00000010012,ENSOARG00000020576
GO:0031410	cytoplasmic vesicle	cellular_component	0.84374	4	733	205	22400	ENSOARG00000003896,ENSOARG00000018644,ENSOARG00000002207,ENSOARG00000014855
GO:0097708	intracellular vesicle	cellular_component	0.84374	4	733	205	22400	ENSOARG00000003896,ENSOARG00000014855,ENSOARG00000002207,ENSOARG00000018644
GO:0000774	adenyl-nucleotide exchange factor activity	molecular_function	0.8441	1	733	63	22400	ENSOARG00000019942
GO:0046983	protein dimerization activity	molecular_function	0.84446	10	733	405	22400	ENSOARG00000020797,ENSOARG00000014204,ENSOARG00000014690,ENSOARG00000007318,ENSOARG00000019942,ENSOARG00000011322,ENSOARG00000000302,ENSOARG00000017129,ENSOARG00000014623,ENSOARG00000009456
GO:0050145	nucleoside monophosphate kinase activity	molecular_function	0.84531	2	733	119	22400	ENSOARG00000020868,ENSOARG00000002999
GO:0006413	translational initiation	biological_process	0.84732	1	733	50	22400	ENSOARG00000001124
GO:0043066	negative regulation of apoptotic process	biological_process	0.84792	1	733	64	22400	ENSOARG00000016607
GO:0043069	negative regulation of programmed cell death	biological_process	0.84792	1	733	64	22400	ENSOARG00000016607
GO:0060548	negative regulation of cell death	biological_process	0.84792	1	733	64	22400	ENSOARG00000016607
GO:0031982	vesicle	cellular_component	0.85023	4	733	209	22400	ENSOARG00000003896,ENSOARG00000002207,ENSOARG00000018644,ENSOARG00000014855
GO:0051382	kinetochore assembly	biological_process	0.85072	1	733	51	22400	ENSOARG00000017637
GO:0051383	kinetochore organization	biological_process	0.85072	1	733	51	22400	ENSOARG00000017637
GO:0033036	macromolecule localization	biological_process	0.85307	28	733	1132	22400	ENSOARG00000006294,ENSOARG00000016593,ENSOARG00000018201,ENSOARG00000018644,Novel13975,ENSOARG00000003337,ENSOARG00000004032,ENSOARG00000016007,Novel12226,ENSOARG00000016066,ENSOARG00000020658,Novel06072,ENSOARG00000010725,ENSOARG00000015100,ENSOARG00000005436,ENSOARG00000010640,ENSOARG00000017001,ENSOARG00000001794,ENSOARG00000002207,ENSOARG00000021171,ENSOARG00000015712,ENSOARG00000018038,ENSOA…
GO:0006814	sodium ion transport	biological_process	0.85308	2	733	121	22400	Novel07651,ENSOARG00000013538
GO:0019748	secondary metabolic process	biological_process	0.85363	1	733	75	22400	ENSOARG00000003379
GO:0005524	ATP binding	molecular_function	0.85363	37	733	1645	22400	ENSOARG00000008415,ENSOARG00000014638,ENSOARG00000017586,ENSOARG00000016050,ENSOARG00000000977,ENSOARG00000016072,Novel15447,ENSOARG00000010117,ENSOARG00000009675,Novel02972,ENSOARG00000005320,ENSOARG00000006511,ENSOARG00000018084,ENSOARG00000007657,ENSOARG00000021079,ENSOARG00000009732,ENSOARG00000008124,ENSOARG00000001884,ENSOARG00000013565,ENSOARG00000016208,ENSOARG00000017493,ENSOARG000000256…
GO:0004497	monooxygenase activity	molecular_function	0.8555	1	733	79	22400	ENSOARG00000018405
GO:0030312	external encapsulating structure	cellular_component	0.85583	2	733	114	22400	ENSOARG00000018666,ENSOARG00000018898
GO:0005840	ribosome	cellular_component	0.85702	24	733	693	22400	ENSOARG00000002458,ENSOARG00000012774,ENSOARG00000018644,ENSOARG00000000261,ENSOARG00000012645,ENSOARG00000019443,Novel07584,ENSOARG00000005388,ENSOARG00000004976,ENSOARG00000004024,ENSOARG00000002391,ENSOARG00000020791,ENSOARG00000020460,ENSOARG00000001275,ENSOARG00000008279,Novel00315,ENSOARG00000009101,ENSOARG00000012610,ENSOARG00000016963,ENSOARG00000016495,ENSOARG00000026864,ENSOARG000000126…
GO:0008173	RNA methyltransferase activity	molecular_function	0.8579	1	733	60	22400	ENSOARG00000002890
GO:0048585	negative regulation of response to stimulus	biological_process	0.85807	1	733	54	22400	ENSOARG00000007154
GO:0048731	system development	biological_process	0.85809	4	733	196	22400	ENSOARG00000001779,ENSOARG00000014733,ENSOARG00000016607,ENSOARG00000016234
GO:0043043	peptide biosynthetic process	biological_process	0.85851	29	733	877	22400	ENSOARG00000000261,ENSOARG00000018644,ENSOARG00000011523,ENSOARG00000012774,ENSOARG00000002458,ENSOARG00000003022,ENSOARG00000002391,ENSOARG00000004024,ENSOARG00000004976,ENSOARG00000005388,Novel07584,ENSOARG00000003379,ENSOARG00000019443,ENSOARG00000012645,ENSOARG00000008279,ENSOARG00000001124,ENSOARG00000001275,ENSOARG00000020460,ENSOARG00000020791,ENSOARG00000004556,ENSOARG00000001884,ENSOARG0…
GO:0007596	blood coagulation	biological_process	0.85872	4	733	212	22400	ENSOARG00000006310,ENSOARG00000003022,ENSOARG00000020797,ENSOARG00000017188
GO:0032504	multicellular organism reproduction	biological_process	0.85979	3	733	165	22400	ENSOARG00000019429,ENSOARG00000018666,ENSOARG00000018898
GO:0043229	intracellular organelle	cellular_component	0.86118	132	733	4322	22400	ENSOARG00000017859,ENSOARG00000015116,ENSOARG00000000261,ENSOARG00000017493,ENSOARG00000003022,ENSOARG00000016156,ENSOARG00000002951,ENSOARG00000020533,ENSOARG00000004976,ENSOARG00000008842,ENSOARG00000012645,ENSOARG00000013450,ENSOARG00000020797,ENSOARG00000000501,ENSOARG00000004556,Novel00315,ENSOARG00000020455,ENSOARG00000002391,ENSOARG00000010052,ENSOARG00000002983,Novel02972,ENSOARG000000047…
GO:0051260	protein homooligomerization	biological_process	0.86157	1	733	55	22400	ENSOARG00000015969
GO:0008170	N-methyltransferase activity	molecular_function	0.86298	1	733	63	22400	ENSOARG00000003379
GO:0140115	export across plasma membrane	biological_process	0.86414	1	733	63	22400	ENSOARG00000013538
GO:0001539	cilium or flagellum-dependent cell motility	biological_process	0.86613	1	733	63	22400	ENSOARG00000007010
GO:0000278	mitotic cell cycle	biological_process	0.86668	4	733	218	22400	ENSOARG00000020797,ENSOARG00000019942,ENSOARG00000012318,ENSOARG00000017614
GO:0009991	response to extracellular stimulus	biological_process	0.86672	1	733	59	22400	ENSOARG00000003022
GO:0031668	cellular response to extracellular stimulus	biological_process	0.86672	1	733	59	22400	ENSOARG00000003022
GO:0071496	cellular response to external stimulus	biological_process	0.86672	1	733	59	22400	ENSOARG00000003022
GO:0007017	microtubule-based process	biological_process	0.86763	4	733	219	22400	ENSOARG00000018898,ENSOARG00000009508,ENSOARG00000012429,ENSOARG00000007010
GO:0019064	fusion of virus membrane with host plasma membrane	biological_process	0.86766	1	733	60	22400	ENSOARG00000021171
GO:0039663	membrane fusion involved in viral entry into host cell	biological_process	0.86766	1	733	60	22400	ENSOARG00000021171
GO:0044800	multi-organism membrane fusion	biological_process	0.86766	1	733	60	22400	ENSOARG00000021171
GO:0044803	multi-organism membrane organization	biological_process	0.86766	1	733	60	22400	ENSOARG00000021171
GO:0009605	response to external stimulus	biological_process	0.86815	11	733	452	22400	ENSOARG00000020797,ENSOARG00000003022,ENSOARG00000001779,ENSOARG00000017265,ENSOARG00000009770,ENSOARG00000019380,ENSOARG00000011550,ENSOARG00000015167,ENSOARG00000009337,ENSOARG00000009627,ENSOARG00000006362
GO:0016831	carboxy-lyase activity	molecular_function	0.86971	2	733	118	22400	ENSOARG00000019237,ENSOARG00000013538
GO:0043604	amide biosynthetic process	biological_process	0.87176	29	733	891	22400	ENSOARG00000004976,ENSOARG00000005388,ENSOARG00000004024,ENSOARG00000003022,ENSOARG00000002391,ENSOARG00000012645,ENSOARG00000019443,ENSOARG00000003379,Novel07584,ENSOARG00000011523,ENSOARG00000018644,ENSOARG00000000261,ENSOARG00000002458,ENSOARG00000012774,ENSOARG00000026864,ENSOARG00000016495,ENSOARG00000012691,ENSOARG00000004556,ENSOARG00000001884,ENSOARG00000002624,Novel00315,ENSOARG000000091…
GO:0005669	transcription factor TFIID complex	cellular_component	0.87291	1	733	40	22400	ENSOARG00000000885
GO:0048285	organelle fission	biological_process	0.87497	2	733	109	22400	ENSOARG00000019942,ENSOARG00000020797
GO:0003993	acid phosphatase activity	molecular_function	0.87675	1	733	102	22400	ENSOARG00000015124
GO:0007399	nervous system development	biological_process	0.87736	1	733	74	22400	ENSOARG00000001779
GO:0034660	ncRNA metabolic process	biological_process	0.87796	8	733	395	22400	ENSOARG00000021147,ENSOARG00000003337,ENSOARG00000007094,ENSOARG00000002890,ENSOARG00000018451,ENSOARG00000004912,ENSOARG00000003022,Novel02656
GO:0044419	interspecies interaction between organisms	biological_process	0.87802	40	733	1652	22400	ENSOARG00000014733,ENSOARG00000004556,ENSOARG00000020797,ENSOARG00000008934,ENSOARG00000017129,ENSOARG00000009770,ENSOARG00000017265,ENSOARG00000021171,ENSOARG00000007446,ENSOARG00000003835,ENSOARG00000019380,ENSOARG00000018451,ENSOARG00000010030,ENSOARG00000010898,ENSOARG00000019300,ENSOARG00000018604,ENSOARG00000018566,ENSOARG00000015167,ENSOARG00000003257,ENSOARG00000020413,ENSOARG00000021183,…
GO:0009058	biosynthetic process	biological_process	0.87844	139	733	4694	22400	ENSOARG00000012645,ENSOARG00000003023,ENSOARG00000008842,ENSOARG00000020533,ENSOARG00000007894,ENSOARG00000012029,ENSOARG00000004976,ENSOARG00000003022,ENSOARG00000016156,Novel07044,ENSOARG00000003068,ENSOARG00000004708,ENSOARG00000015116,ENSOARG00000000261,Novel00315,ENSOARG00000014198,ENSOARG00000007432,ENSOARG00000010014,ENSOARG00000004556,ENSOARG00000016072,ENSOARG00000004797,ENSOARG000000023…
GO:0032559	adenyl ribonucleotide binding	molecular_function	0.87861	37	733	1667	22400	ENSOARG00000017586,ENSOARG00000016050,ENSOARG00000014638,ENSOARG00000008415,ENSOARG00000005320,ENSOARG00000006511,ENSOARG00000009675,Novel02972,ENSOARG00000010117,Novel15447,ENSOARG00000000977,ENSOARG00000016072,ENSOARG00000021079,ENSOARG00000007657,ENSOARG00000018084,ENSOARG00000001884,ENSOARG00000013565,ENSOARG00000008124,ENSOARG00000009732,ENSOARG00000019997,ENSOARG00000003337,ENSOARG000000153…
GO:0007599	hemostasis	biological_process	0.87866	4	733	223	22400	ENSOARG00000006310,ENSOARG00000020797,ENSOARG00000003022,ENSOARG00000017188
GO:0009611	response to wounding	biological_process	0.87866	4	733	223	22400	ENSOARG00000006310,ENSOARG00000017188,ENSOARG00000003022,ENSOARG00000020797
GO:0042060	wound healing	biological_process	0.87866	4	733	223	22400	ENSOARG00000020797,ENSOARG00000003022,ENSOARG00000017188,ENSOARG00000006310
GO:0050817	coagulation	biological_process	0.87866	4	733	223	22400	ENSOARG00000006310,ENSOARG00000020797,ENSOARG00000003022,ENSOARG00000017188
GO:0050878	regulation of body fluid levels	biological_process	0.87866	4	733	223	22400	ENSOARG00000006310,ENSOARG00000020797,ENSOARG00000003022,ENSOARG00000017188
GO:0005096	GTPase activator activity	molecular_function	0.87898	1	733	81	22400	ENSOARG00000014302
GO:0030001	metal ion transport	biological_process	0.88004	11	733	494	22400	ENSOARG00000001779,ENSOARG00000016390,ENSOARG00000009040,ENSOARG00000008236,ENSOARG00000009506,ENSOARG00000019332,ENSOARG00000020198,ENSOARG00000017129,ENSOARG00000013538,ENSOARG00000021171,Novel07651
GO:0009966	regulation of signal transduction	biological_process	0.88057	4	733	204	22400	ENSOARG00000003896,ENSOARG00000016607,ENSOARG00000012316,ENSOARG00000007154
GO:0070647	protein modification by small protein conjugation or removal	biological_process	0.88116	2	733	140	22400	ENSOARG00000019272,ENSOARG00000012754
GO:0007166	cell surface receptor signaling pathway	biological_process	0.8815	5	733	243	22400	ENSOARG00000012773,ENSOARG00000017586,ENSOARG00000004175,ENSOARG00000008842,ENSOARG00000001497
GO:0019058	viral life cycle	biological_process	0.88254	9	733	432	22400	ENSOARG00000003835,Novel11467,ENSOARG00000007446,ENSOARG00000021171,ENSOARG00000017129,ENSOARG00000005726,ENSOARG00000010898,ENSOARG00000001693,ENSOARG00000014733
GO:0003700	DNA-binding transcription factor activity	molecular_function	0.88405	19	733	781	22400	ENSOARG00000007547,ENSOARG00000003486,ENSOARG00000003442,ENSOARG00000007432,ENSOARG00000001497,ENSOARG00000012658,ENSOARG00000003026,ENSOARG00000004708,ENSOARG00000005586,ENSOARG00000004936,ENSOARG00000005858,ENSOARG00000000912,ENSOARG00000014979,ENSOARG00000016452,Novel14531,ENSOARG00000018515,ENSOARG00000002962,ENSOARG00000002045,ENSOARG00000006012
GO:0019205	nucleobase-containing compound kinase activity	molecular_function	0.88415	2	733	131	22400	ENSOARG00000002999,ENSOARG00000020868
GO:0023041	neuronal signal transduction	biological_process	0.88451	1	733	63	22400	ENSOARG00000007010
GO:0019954	asexual reproduction	biological_process	0.88465	2	733	100	22400	ENSOARG00000020782,ENSOARG00000007547
GO:0005488	binding	molecular_function	0.88569	359	733	12178	22400	ENSOARG00000015571,ENSOARG00000012405,ENSOARG00000006329,ENSOARG00000000858,ENSOARG00000014591,ENSOARG00000009506,ENSOARG00000004077,Novel14531,ENSOARG00000012132,ENSOARG00000019443,ENSOARG00000014302,ENSOARG00000006209,ENSOARG00000006064,ENSOARG00000012901,ENSOARG00000019380,ENSOARG00000010615,ENSOARG00000019454,Novel00502,ENSOARG00000017265,ENSOARG00000008057,ENSOARG00000013428,ENSOARG000000126…
GO:0000777	condensed chromosome kinetochore	cellular_component	0.88663	2	733	135	22400	ENSOARG00000012318,Novel11467
GO:0000779	condensed chromosome, centromeric region	cellular_component	0.88663	2	733	135	22400	Novel11467,ENSOARG00000012318
GO:0003743	translation initiation factor activity	molecular_function	0.88712	1	733	58	22400	ENSOARG00000011868
GO:0051704	multi-organism process	biological_process	0.88842	8	733	416	22400	ENSOARG00000021171,ENSOARG00000006584,ENSOARG00000012405,ENSOARG00000018898,ENSOARG00000018666,ENSOARG00000011805,ENSOARG00000019429,Novel03140
GO:0005856	cytoskeleton	cellular_component	0.88898	11	733	502	22400	Novel11467,ENSOARG00000007010,ENSOARG00000017552,ENSOARG00000009209,ENSOARG00000020797,ENSOARG00000013162,ENSOARG00000002017,ENSOARG00000019712,Novel02972,ENSOARG00000012318,ENSOARG00000012429
[truncated: 199 more rows]

## Sheet: Sheet2
GO enrichment analysis results of downregulated differentially expressed genes in the IMAdCs2 vs CO_IMAdCs2
GO_accession	Description	Term_type	P-Value	DEG_item	DEG_list	Bg_item	Bg_list	Gene_names
GO:0008200	ion channel inhibitor activity	molecular_function	0.00064911	18	505	160	22400	ENSOARG00000010123,Novel12186,Novel08856,Novel13620,Novel00451,Novel03907,Novel05409,Novel01889,Novel02567,Novel00450,ENSOARG00000017195,ENSOARG00000012528,Novel06905,Novel02893,ENSOARG00000016204,Novel05497,Novel13667,Novel01283
GO:0016248	channel inhibitor activity	molecular_function	0.00064911	18	505	160	22400	Novel00450,ENSOARG00000017195,Novel02567,Novel01889,Novel05409,Novel03907,Novel00451,Novel08856,Novel13620,Novel12186,ENSOARG00000010123,Novel01283,Novel13667,Novel05497,ENSOARG00000016204,Novel06905,Novel02893,ENSOARG00000012528
GO:0016741	transferase activity, transferring one-carbon groups	molecular_function	0.00082529	23	505	347	22400	ENSOARG00000008478,ENSOARG00000019222,Novel03346,ENSOARG00000015818,Novel05376,Novel08734,ENSOARG00000015380,Novel10496,Novel07989,Novel14957,Novel09899,Novel02679,Novel02981,Novel02567,Novel05897,Novel01518,ENSOARG00000003434,Novel02355,ENSOARG00000015710,ENSOARG00000014177,Novel10615,Novel11825,ENSOARG00000004448
GO:0015627	type II protein secretion system complex	cellular_component	0.00094664	4	505	8	22400	Novel07739,Novel06773,Novel02526,Novel02277
GO:0015628	protein secretion by the type II secretion system	biological_process	0.00094664	4	505	8	22400	Novel02277,Novel02526,Novel06773,Novel07739
GO:0098776	protein transport across the cell outer membrane	biological_process	0.00094664	4	505	8	22400	Novel07739,Novel06773,Novel02277,Novel02526
GO:0023041	neuronal signal transduction	biological_process	0.0009497	6	505	63	22400	ENSOARG00000001783,ENSOARG00000001560,ENSOARG00000009983,Novel00194,ENSOARG00000015645,ENSOARG00000000072
GO:0016247	channel regulator activity	molecular_function	0.0011014	19	505	191	22400	ENSOARG00000012528,Novel06905,Novel02893,ENSOARG00000016204,Novel05497,Novel13667,Novel01283,ENSOARG00000010123,Novel12186,Novel08856,Novel13620,Novel00451,Novel03907,Novel05409,Novel01889,Novel09872,Novel02567,Novel00450,ENSOARG00000017195
GO:0099106	ion channel regulator activity	molecular_function	0.0011014	19	505	191	22400	ENSOARG00000017195,Novel00450,Novel02567,Novel05409,Novel09872,Novel01889,Novel00451,Novel03907,ENSOARG00000010123,Novel12186,Novel08856,Novel13620,Novel01283,Novel13667,Novel05497,ENSOARG00000016204,Novel02893,Novel06905,ENSOARG00000012528
GO:0008168	methyltransferase activity	molecular_function	0.0022349	21	505	332	22400	ENSOARG00000004448,Novel11825,Novel10615,ENSOARG00000015710,ENSOARG00000014177,Novel02355,Novel02567,Novel05897,Novel02981,Novel01518,ENSOARG00000003434,Novel02679,Novel09899,Novel14957,Novel10496,ENSOARG00000015380,Novel07989,ENSOARG00000015818,Novel08734,Novel05376,ENSOARG00000008478
GO:0003700	DNA-binding transcription factor activity	molecular_function	0.00243	33	505	781	22400	Novel04294,Novel13230,ENSOARG00000014177,Novel00982,ENSOARG00000014393,ENSOARG00000000072,Novel10982,ENSOARG00000011059,ENSOARG00000013102,ENSOARG00000010854,ENSOARG00000008539,Novel02981,ENSOARG00000017214,ENSOARG00000001783,Novel00716,ENSOARG00000003753,ENSOARG00000013599,Novel10038,ENSOARG00000014532,Novel00490,ENSOARG00000013317,Novel09439,ENSOARG00000020442,ENSOARG00000005637,ENSOARG00000009…
GO:0005791	rough endoplasmic reticulum	cellular_component	0.002815	6	505	73	22400	ENSOARG00000015645,ENSOARG00000000072,ENSOARG00000001560,ENSOARG00000001783,Novel00194,ENSOARG00000009983
GO:0030867	rough endoplasmic reticulum membrane	cellular_component	0.002815	6	505	73	22400	ENSOARG00000009983,Novel00194,ENSOARG00000001783,ENSOARG00000001560,ENSOARG00000000072,ENSOARG00000015645
GO:0044057	regulation of system process	biological_process	0.0035274	5	505	30	22400	Novel07291,Novel08415,Novel05063,Novel13107,Novel00341
GO:0048731	system development	biological_process	0.0045589	13	505	196	22400	ENSOARG00000000606,Novel00829,ENSOARG00000003220,ENSOARG00000010890,Novel10038,Novel04328,ENSOARG00000001908,Novel05693,Novel10088,Novel12913,Novel01569,Novel06351,Novel05497
GO:0031124	mRNA 3-end processing	biological_process	0.0045825	3	505	16	22400	ENSOARG00000005562,ENSOARG00000008370,Novel12686
GO:0007399	nervous system development	biological_process	0.0053014	8	505	74	22400	Novel04328,Novel10038,Novel10088,Novel01569,Novel12913,Novel06351,Novel00829,ENSOARG00000003220
GO:0031123	RNA 3-end processing	biological_process	0.0063914	3	505	20	22400	Novel12686,ENSOARG00000005562,ENSOARG00000008370
GO:0051539	4 iron, 4 sulfur cluster binding	molecular_function	0.0064959	4	505	22	22400	Novel09899,Novel05452,Novel10615,Novel07395
GO:0004715	non-membrane spanning protein tyrosine kinase activity	molecular_function	0.0069277	2	505	5	22400	ENSOARG00000016598,ENSOARG00000007419
GO:0048856	anatomical structure development	biological_process	0.0070886	28	505	598	22400	ENSOARG00000010890,Novel01555,Novel00828,Novel00982,ENSOARG00000000606,ENSOARG00000020442,Novel14023,Novel10088,Novel03303,Novel01420,ENSOARG00000016539,ENSOARG00000003220,Novel00878,Novel04525,Novel00716,Novel00829,ENSOARG00000006946,Novel04306,ENSOARG00000011408,Novel05497,ENSOARG00000006078,Novel06351,Novel12913,Novel01569,Novel04328,Novel10038,Novel05693,ENSOARG00000001908
GO:1903522	regulation of blood circulation	biological_process	0.0070994	4	505	20	22400	Novel05063,Novel08415,Novel07291,Novel00341
GO:0016567	protein ubiquitination	biological_process	0.0072173	7	505	70	22400	Novel10589,ENSOARG00000015710,Novel08227,ENSOARG00000017741,Novel10631,ENSOARG00000016549,Novel13103
GO:0031109	microtubule polymerization or depolymerization	biological_process	0.008629	3	505	20	22400	Novel13361,Novel01101,Novel07415
GO:0031110	regulation of microtubule polymerization or depolymerization	biological_process	0.008629	3	505	20	22400	Novel13361,Novel07415,Novel01101
GO:0032502	developmental process	biological_process	0.0095514	31	505	698	22400	Novel00828,ENSOARG00000000606,Novel00982,Novel01555,ENSOARG00000010890,Novel14023,Novel03303,Novel01420,ENSOARG00000016539,Novel10088,ENSOARG00000003915,ENSOARG00000020442,Novel04306,Novel00716,Novel00829,Novel04525,ENSOARG00000006946,Novel06992,Novel00878,ENSOARG00000003220,Novel01569,Novel12913,Novel10038,ENSOARG00000001908,Novel04328,Novel05693,ENSOARG00000011408,ENSOARG00000006078,Novel05497,…
GO:0043631	RNA polyadenylation	biological_process	0.0096392	3	505	18	22400	ENSOARG00000005562,ENSOARG00000008370,Novel05355
GO:0140110	transcription regulator activity	molecular_function	0.012272	42	505	1045	22400	Novel09805,ENSOARG00000005637,ENSOARG00000020442,ENSOARG00000009983,ENSOARG00000008871,Novel00801,Novel08856,Novel09439,ENSOARG00000013317,Novel00490,Novel11586,ENSOARG00000020672,ENSOARG00000008038,ENSOARG00000007984,Novel14957,Novel04949,ENSOARG00000010493,Novel07415,ENSOARG00000009999,ENSOARG00000013102,ENSOARG00000011059,Novel10982,ENSOARG00000010854,Novel02981,Novel01518,ENSOARG00000008539,N…
GO:0032446	protein modification by small protein conjugation	biological_process	0.013138	7	505	77	22400	Novel13103,ENSOARG00000016549,ENSOARG00000015710,ENSOARG00000017741,Novel10631,Novel08227,Novel10589
GO:0035988	chondrocyte proliferation	biological_process	0.014501	1	505	3	22400	ENSOARG00000000606
GO:0016881	acid-amino acid ligase activity	molecular_function	0.014557	4	505	23	22400	Novel10038,ENSOARG00000019222,Novel05628,ENSOARG00000000829
GO:0003013	circulatory system process	biological_process	0.015025	4	505	26	22400	Novel00341,Novel07291,Novel08415,Novel05063
GO:0008015	blood circulation	biological_process	0.015025	4	505	26	22400	Novel07291,Novel08415,Novel05063,Novel00341
GO:0005849	mRNA cleavage factor complex	cellular_component	0.015377	2	505	7	22400	ENSOARG00000008370,ENSOARG00000005562
GO:0006378	mRNA polyadenylation	biological_process	0.015377	2	505	7	22400	ENSOARG00000005562,ENSOARG00000008370
GO:0003015	heart process	biological_process	0.016076	1	505	1	22400	Novel07291
GO:0008016	regulation of heart contraction	biological_process	0.016076	1	505	1	22400	Novel07291
GO:0045823	positive regulation of heart contraction	biological_process	0.016076	1	505	1	22400	Novel07291
GO:0060047	heart contraction	biological_process	0.016076	1	505	1	22400	Novel07291
GO:0071858	corazonin receptor binding	molecular_function	0.016076	1	505	1	22400	Novel07291
GO:1903524	positive regulation of blood circulation	biological_process	0.016076	1	505	1	22400	Novel07291
GO:0098772	molecular function regulator	molecular_function	0.016081	62	505	1477	22400	Novel08357,Novel07648,Novel08461,Novel01889,ENSOARG00000019687,Novel08415,Novel03024,Novel00053,ENSOARG00000010123,Novel05691,Novel09056,Novel13620,ENSOARG00000017925,Novel08856,Novel04994,Novel03907,Novel13095,Novel05497,ENSOARG00000017962,ENSOARG00000016470,Novel13392,Novel01101,ENSOARG00000013279,Novel04683,Novel13667,ENSOARG00000019222,Novel02237,Novel09627,Novel04949,Novel00829,Novel03173,No…
GO:0007275	multicellular organism development	biological_process	0.017243	21	505	449	22400	Novel06351,Novel05497,ENSOARG00000006078,Novel04328,Novel10038,Novel05693,ENSOARG00000001908,Novel12913,Novel01569,ENSOARG00000003220,Novel00878,Novel00829,Novel04525,Novel04306,ENSOARG00000020442,Novel10088,Novel01420,Novel14023,ENSOARG00000010890,ENSOARG00000000606,Novel00982
GO:0006606	protein import into nucleus	biological_process	0.01737	6	505	127	22400	ENSOARG00000016786,ENSOARG00000016773,Novel07415,Novel00053,ENSOARG00000006414,ENSOARG00000001560
GO:0034504	protein localization to nucleus	biological_process	0.01737	6	505	127	22400	Novel00053,ENSOARG00000006414,ENSOARG00000001560,ENSOARG00000016786,ENSOARG00000016773,Novel07415
GO:0051170	import into nucleus	biological_process	0.01737	6	505	127	22400	ENSOARG00000001560,ENSOARG00000006414,Novel00053,ENSOARG00000016773,Novel07415,ENSOARG00000016786
GO:0000079	regulation of cyclin-dependent protein serine/threonine kinase activity	biological_process	0.017773	1	505	3	22400	ENSOARG00000018890
GO:1904029	regulation of cyclin-dependent protein kinase activity	biological_process	0.017773	1	505	3	22400	ENSOARG00000018890
GO:0001501	skeletal system development	biological_process	0.019852	2	505	15	22400	ENSOARG00000000606,ENSOARG00000010890
GO:0051216	cartilage development	biological_process	0.019852	2	505	15	22400	ENSOARG00000000606,ENSOARG00000010890
GO:0061448	connective tissue development	biological_process	0.019852	2	505	15	22400	ENSOARG00000000606,ENSOARG00000010890
GO:0000209	protein polyubiquitination	biological_process	0.020037	2	505	6	22400	Novel10589,Novel13103
GO:0008063	Toll signaling pathway	biological_process	0.020037	2	505	6	22400	Novel13103,Novel10589
GO:0008592	regulation of Toll signaling pathway	biological_process	0.020037	2	505	6	22400	Novel10589,Novel13103
GO:0019722	calcium-mediated signaling	biological_process	0.020149	2	505	12	22400	Novel09439,ENSOARG00000013186
GO:0019932	second-messenger-mediated signaling	biological_process	0.020149	2	505	12	22400	ENSOARG00000013186,Novel09439
GO:0051020	GTPase binding	molecular_function	0.020654	12	505	183	22400	ENSOARG00000017925,Novel01587,ENSOARG00000020214,Novel05407,ENSOARG00000019687,ENSOARG00000006414,Novel01955,ENSOARG00000006086,ENSOARG00000008819,ENSOARG00000010543,ENSOARG00000013279,Novel08415
GO:0006384	transcription initiation from RNA polymerase III promoter	biological_process	0.021846	1	505	3	22400	ENSOARG00000010493
GO:0032501	multicellular organismal process	biological_process	0.022833	41	505	1056	22400	Novel01420,ENSOARG00000000606,Novel02077,Novel10980,Novel00982,ENSOARG00000010890,Novel03065,Novel10038,Novel05693,Novel04328,Novel12913,Novel06351,Novel02980,ENSOARG00000006078,Novel04306,Novel00878,Novel05643,Novel08150,Novel10088,Novel14023,Novel08415,ENSOARG00000020442,Novel08461,Novel13361,Novel04994,Novel00341,Novel13107,ENSOARG00000001908,Novel01101,Novel01569,Novel07291,Novel07638,ENSOARG…
GO:0003779	actin binding	molecular_function	0.025434	18	505	376	22400	Novel01587,Novel06190,Novel02566,Novel06635,ENSOARG00000006414,Novel05497,Novel05693,Novel10068,ENSOARG00000013279,Novel04979,ENSOARG00000012454,Novel05691,ENSOARG00000001395,Novel11853,ENSOARG00000008183,ENSOARG00000017278,ENSOARG00000015468,Novel03299
GO:0016597	amino acid binding	molecular_function	0.026272	2	505	8	22400	ENSOARG00000019222,Novel02631
GO:0005576	extracellular region	cellular_component	0.027187	69	505	1676	22400	Novel13620,Novel08856,Novel13361,Novel00341,Novel09056,Novel01889,Novel08461,Novel03024,Novel14272,Novel04525,Novel09627,Novel07415,Novel05376,Novel06905,Novel03173,Novel02977,Novel07638,Novel01101,Novel12183,ENSOARG00000006246,Novel10980,Novel02077,Novel02834,Novel05409,ENSOARG00000005037,Novel03572,Novel00450,ENSOARG00000017195,ENSOARG00000012528,Novel07073,ENSOARG00000006078,Novel02980,Novel03…
GO:0016879	ligase activity, forming carbon-nitrogen bonds	molecular_function	0.027244	7	505	76	22400	Novel10038,Novel05628,ENSOARG00000019222,Novel05897,ENSOARG00000026056,ENSOARG00000000829,Novel14957
GO:0098656	anion transmembrane transport	biological_process	0.027477	5	505	39	22400	Novel05376,Novel12951,Novel09899,Novel01508,Novel10686
GO:0016743	carboxyl- or carbamoyltransferase activity	molecular_function	0.028829	2	505	4	22400	ENSOARG00000019222,Novel03346
GO:0008173	RNA methyltransferase activity	molecular_function	0.029144	4	505	60	22400	Novel02679,ENSOARG00000015818,ENSOARG00000003434,Novel10496
GO:0097159	organic cyclic compound binding	molecular_function	0.029243	179	505	6301	22400	Novel01925,ENSOARG00000008851,Novel06284,ENSOARG00000019687,Novel02631,ENSOARG00000010657,ENSOARG00000009983,Novel09975,ENSOARG00000018112,ENSOARG00000015047,ENSOARG00000019122,Novel08856,ENSOARG00000019222,Novel05628,Novel10738,Novel04683,ENSOARG00000009830,ENSOARG00000000774,Novel02977,ENSOARG00000005177,Novel01731,ENSOARG00000020214,Novel07415,ENSOARG00000013186,ENSOARG00000007662,Novel09627,E…
GO:0008509	anion transmembrane transporter activity	molecular_function	0.029767	8	505	97	22400	ENSOARG00000014224,ENSOARG00000013419,ENSOARG00000016539,Novel09899,Novel01508,Novel10686,Novel05376,Novel12951
GO:0000302	response to reactive oxygen species	biological_process	0.030428	2	505	13	22400	ENSOARG00000015380,Novel05639
GO:1901031	regulation of response to reactive oxygen species	biological_process	0.030428	2	505	13	22400	Novel05639,ENSOARG00000015380
GO:1902882	regulation of response to oxidative stress	biological_process	0.030428	2	505	13	22400	Novel05639,ENSOARG00000015380
GO:0004672	protein kinase activity	molecular_function	0.031208	29	505	752	22400	Novel11200,ENSOARG00000013729,ENSOARG00000017343,ENSOARG00000002081,ENSOARG00000009485,ENSOARG00000008183,ENSOARG00000007525,ENSOARG00000010928,ENSOARG00000016598,ENSOARG00000014710,ENSOARG00000017195,Novel02982,Novel00558,ENSOARG00000001202,ENSOARG00000014364,ENSOARG00000007419,ENSOARG00000020214,Novel07415,ENSOARG00000006358,Novel05497,ENSOARG00000010124,ENSOARG00000005177,ENSOARG00000006414,EN…
GO:0005634	nucleus	cellular_component	0.032496	74	505	2177	22400	Novel04328,ENSOARG00000006086,Novel00747,Novel05777,Novel01587,ENSOARG00000010854,ENSOARG00000013102,ENSOARG00000020832,Novel00982,ENSOARG00000014393,ENSOARG00000008363,ENSOARG00000005193,ENSOARG00000015740,ENSOARG00000003582,ENSOARG00000004448,ENSOARG00000001908,ENSOARG00000008038,Novel03261,ENSOARG00000013279,Novel01064,ENSOARG00000005562,Novel12317,Novel07934,ENSOARG00000009999,ENSOARG00000012…
GO:0006468	protein phosphorylation	biological_process	0.032573	22	505	628	22400	Novel11200,ENSOARG00000013729,ENSOARG00000017343,ENSOARG00000002081,ENSOARG00000009485,ENSOARG00000018890,ENSOARG00000008183,ENSOARG00000007525,ENSOARG00000016598,ENSOARG00000014710,ENSOARG00000017195,ENSOARG00000001202,ENSOARG00000014364,ENSOARG00000020214,ENSOARG00000007419,ENSOARG00000006358,ENSOARG00000005177,ENSOARG00000003419,ENSOARG00000013279,ENSOARG00000008819,ENSOARG00000010005,ENSOARG0…
GO:0032787	monocarboxylic acid metabolic process	biological_process	0.03282	7	505	129	22400	Novel01870,ENSOARG00000008014,Novel13361,Novel06635,ENSOARG00000000829,ENSOARG00000008478,Novel05628
GO:0043565	sequence-specific DNA binding	molecular_function	0.032912	16	505	393	22400	ENSOARG00000014532,Novel01283,ENSOARG00000001783,ENSOARG00000017214,ENSOARG00000007984,Novel13055,ENSOARG00000009983,ENSOARG00000020832,ENSOARG00000005637,ENSOARG00000011059,ENSOARG00000013102,Novel00450,ENSOARG00000004489,Novel09439,ENSOARG00000000072,ENSOARG00000014177
GO:0009294	DNA mediated transformation	biological_process	0.033513	2	505	8	22400	Novel12955,Novel08227
GO:0030420	establishment of competence for transformation	biological_process	0.033513	2	505	8	22400	Novel12955,Novel08227
GO:1901363	heterocyclic compound binding	molecular_function	0.034787	178	505	6295	22400	Novel13711,Novel09899,Novel05964,ENSOARG00000007984,Novel12316,ENSOARG00000015380,ENSOARG00000008370,Novel07739,Novel07989,ENSOARG00000020422,ENSOARG00000013059,Novel11171,Novel05828,Novel05452,ENSOARG00000003434,Novel03024,ENSOARG00000010199,Novel13361,Novel04979,ENSOARG00000012454,Novel10615,Novel06765,Novel08537,ENSOARG00000014532,Novel10038,Novel11654,Novel05693,ENSOARG00000003354,ENSOARG0000…
GO:0009292	genetic transfer	biological_process	0.036296	2	505	9	22400	Novel12955,Novel08227
GO:0004420	hydroxymethylglutaryl-CoA reductase (NADPH) activity	molecular_function	0.039612	1	505	3	22400	ENSOARG00000016724
GO:0016310	phosphorylation	biological_process	0.03985	24	505	713	22400	ENSOARG00000017195,ENSOARG00000008183,ENSOARG00000007525,ENSOARG00000010928,ENSOARG00000016598,ENSOARG00000014710,ENSOARG00000013729,Novel11200,ENSOARG00000017343,ENSOARG00000002081,ENSOARG00000018890,ENSOARG00000009485,ENSOARG00000013279,ENSOARG00000008819,ENSOARG00000007234,ENSOARG00000010005,ENSOARG00000008014,ENSOARG00000006358,ENSOARG00000005177,ENSOARG00000003419,ENSOARG00000001202,ENSOARG0…
GO:0019229	regulation of vasoconstriction	biological_process	0.040272	3	505	19	22400	Novel00341,Novel08415,Novel05063
GO:0042310	vasoconstriction	biological_process	0.040272	3	505	19	22400	Novel00341,Novel05063,Novel08415
GO:0097756	negative regulation of blood vessel diameter	biological_process	0.040272	3	505	19	22400	Novel00341,Novel05063,Novel08415
GO:0140102	catalytic activity, acting on a rRNA	molecular_function	0.040378	2	505	11	22400	Novel10496,Novel00982
GO:0008544	epidermis development	biological_process	0.041152	4	505	30	22400	Novel05497,Novel05693,ENSOARG00000016539,Novel03303
GO:0030154	cell differentiation	biological_process	0.041646	12	505	232	22400	ENSOARG00000011408,ENSOARG00000003915,Novel05497,Novel06351,Novel05879,ENSOARG00000020442,Novel12913,Novel10038,Novel05693,Novel04328,Novel00828,ENSOARG00000000606
GO:0048869	cellular developmental process	biological_process	0.041646	12	505	232	22400	ENSOARG00000000606,Novel00828,Novel04328,Novel10038,Novel05693,Novel12913,Novel05879,ENSOARG00000020442,Novel06351,ENSOARG00000011408,Novel05497,ENSOARG00000003915
GO:0015355	secondary active monocarboxylate transmembrane transporter activity	molecular_function	0.042348	2	505	4	22400	Novel09899,Novel05376
GO:0015649	2-keto-3-deoxygluconate:proton symporter activity	molecular_function	0.042348	2	505	4	22400	Novel09899,Novel05376
GO:0046411	2-keto-3-deoxygluconate transmembrane transport	biological_process	0.042348	2	505	4	22400	Novel09899,Novel05376
GO:0010821	regulation of mitochondrion organization	biological_process	0.043129	2	505	5	22400	Novel14273,Novel10216
GO:0010822	positive regulation of mitochondrion organization	biological_process	0.043129	2	505	5	22400	Novel14273,Novel10216
GO:0090199	regulation of release of cytochrome c from mitochondria	biological_process	0.043129	2	505	5	22400	Novel10216,Novel14273
GO:0090200	positive regulation of release of cytochrome c from mitochondria	biological_process	0.043129	2	505	5	22400	Novel14273,Novel10216
GO:2001233	regulation of apoptotic signaling pathway	biological_process	0.043129	2	505	5	22400	Novel10216,Novel14273
GO:2001235	positive regulation of apoptotic signaling pathway	biological_process	0.043129	2	505	5	22400	Novel14273,Novel10216
GO:0019013	viral nucleocapsid	cellular_component	0.043465	5	505	43	22400	Novel09867,Novel09357,Novel12316,Novel00716,Novel00982
GO:0019534	toxin transmembrane transporter activity	molecular_function	0.043732	1	505	3	22400	ENSOARG00000006358
GO:0043213	bacteriocin transport	biological_process	0.043732	1	505	3	22400	ENSOARG00000006358
GO:0015936	coenzyme A metabolic process	biological_process	0.044021	2	505	16	22400	ENSOARG00000016724,ENSOARG00000018112
GO:0055036	virion membrane	cellular_component	0.04824	3	505	22	22400	Novel00828,Novel07485,Novel12661
GO:0004486	methylenetetrahydrofolate dehydrogenase [NAD(P)+] activity	molecular_function	0.049082	2	505	18	22400	Novel13112,ENSOARG00000012528
GO:0004488	methylenetetrahydrofolate dehydrogenase (NADP+) activity	molecular_function	0.049082	2	505	18	22400	Novel13112,ENSOARG00000012528
GO:0006369	termination of RNA polymerase II transcription	biological_process	0.051036	1	505	1	22400	ENSOARG00000005562
GO:0006379	mRNA cleavage	biological_process	0.051036	1	505	1	22400	ENSOARG00000005562
GO:0006915	apoptotic process	biological_process	0.051211	16	505	291	22400	ENSOARG00000020834,Novel01925,ENSOARG00000004356,Novel10980,Novel05691,Novel04741,Novel12660,Novel10216,Novel05693,Novel05777,ENSOARG00000016204,Novel05497,ENSOARG00000011408,Novel02526,Novel14273,Novel02277
GO:0012501	programmed cell death	biological_process	0.051211	16	505	291	22400	Novel05693,Novel10216,ENSOARG00000011408,Novel05497,Novel02526,ENSOARG00000016204,Novel05777,Novel14273,Novel02277,ENSOARG00000020834,Novel01925,ENSOARG00000004356,Novel10980,Novel05691,Novel12660,Novel04741
GO:0007617	mating behavior	biological_process	0.052702	6	505	49	22400	Novel04994,Novel05643,Novel08461,Novel08150,Novel10980,Novel03065
GO:0007618	mating	biological_process	0.052702	6	505	49	22400	Novel03065,Novel10980,Novel04994,Novel05643,Novel08150,Novel08461
GO:0019098	reproductive behavior	biological_process	0.052702	6	505	49	22400	Novel05643,Novel04994,Novel08150,Novel08461,Novel10980,Novel03065
GO:0032977	membrane insertase activity	molecular_function	0.054031	2	505	11	22400	Novel01101,Novel13361
GO:0033865	nucleoside bisphosphate metabolic process	biological_process	0.054618	2	505	18	22400	ENSOARG00000016724,ENSOARG00000018112
GO:0033875	ribonucleoside bisphosphate metabolic process	biological_process	0.054618	2	505	18	22400	ENSOARG00000018112,ENSOARG00000016724
GO:0034032	purine nucleoside bisphosphate metabolic process	biological_process	0.054618	2	505	18	22400	ENSOARG00000016724,ENSOARG00000018112
GO:0051171	regulation of nitrogen compound metabolic process	biological_process	0.054793	76	505	2294	22400	Novel07415,ENSOARG00000020422,ENSOARG00000020808,ENSOARG00000007984,Novel00829,Novel04949,Novel09899,Novel09627,Novel06218,Novel06765,Novel08856,Novel13361,ENSOARG00000013317,ENSOARG00000008871,Novel03024,Novel01925,Novel06081,Novel00801,ENSOARG00000010657,ENSOARG00000009983,ENSOARG00000003753,ENSOARG00000012528,Novel12661,Novel07987,ENSOARG00000001783,ENSOARG00000007840,ENSOARG00000017214,Novel1…
GO:0019899	enzyme binding	molecular_function	0.054989	13	505	269	22400	ENSOARG00000008819,ENSOARG00000006086,ENSOARG00000010543,ENSOARG00000013279,Novel08415,ENSOARG00000006414,ENSOARG00000019687,Novel01955,ENSOARG00000020214,Novel05407,Novel01587,ENSOARG00000017925,ENSOARG00000018890
GO:0030955	potassium ion binding	molecular_function	0.055466	2	505	17	22400	ENSOARG00000013419,ENSOARG00000008014
GO:0031420	alkali metal ion binding	molecular_function	0.055466	2	505	17	22400	ENSOARG00000013419,ENSOARG00000008014
GO:0008028	monocarboxylic acid transmembrane transporter activity	molecular_function	0.055484	2	505	6	22400	Novel05376,Novel09899
GO:0042873	aldonate transmembrane transport	biological_process	0.055484	2	505	6	22400	Novel09899,Novel05376
GO:0042879	aldonate transmembrane transporter activity	molecular_function	0.055484	2	505	6	22400	Novel05376,Novel09899
GO:0004743	pyruvate kinase activity	molecular_function	0.056368	1	505	4	22400	ENSOARG00000008014
GO:0008219	cell death	biological_process	0.056474	16	505	295	22400	Novel05691,Novel12660,Novel04741,ENSOARG00000004356,Novel10980,ENSOARG00000020834,Novel01925,Novel02277,Novel14273,ENSOARG00000011408,Novel02526,Novel05497,ENSOARG00000016204,Novel05777,Novel10216,Novel05693
GO:0008073	ornithine decarboxylase inhibitor activity	molecular_function	0.05661	2	505	9	22400	Novel13095,Novel13392
GO:0042979	ornithine decarboxylase regulator activity	molecular_function	0.05661	2	505	9	22400	Novel13095,Novel13392
GO:0001510	RNA methylation	biological_process	0.057195	4	505	57	22400	Novel11825,Novel07989,Novel02981,Novel02679
GO:0005351	carbohydrate:proton symporter activity	molecular_function	0.057687	2	505	7	22400	Novel05376,Novel09899
GO:0005402	carbohydrate:cation symporter activity	molecular_function	0.057687	2	505	7	22400	Novel05376,Novel09899
GO:0015295	solute:proton symporter activity	molecular_function	0.057687	2	505	7	22400	Novel05376,Novel09899
GO:0046422	violaxanthin de-epoxidase activity	molecular_function	0.058107	1	505	4	22400	ENSOARG00000020386
GO:0075733	intracellular transport of virus	biological_process	0.058296	4	505	35	22400	Novel11200,Novel10271,Novel08336,Novel12467
GO:0005515	protein binding	molecular_function	0.058441	160	505	5558	22400	ENSOARG00000015994,Novel11654,Novel05693,Novel10038,Novel07073,ENSOARG00000010507,ENSOARG00000003753,ENSOARG00000016528,Novel02277,ENSOARG00000016015,ENSOARG00000011727,ENSOARG00000007840,Novel00450,ENSOARG00000017195,Novel01421,ENSOARG00000017664,ENSOARG00000005037,Novel02834,ENSOARG00000015062,ENSOARG00000001395,ENSOARG00000001560,ENSOARG00000004527,ENSOARG00000018423,ENSOARG00000006414,ENSOARG…
GO:0015145	monosaccharide transmembrane transporter activity	molecular_function	0.058472	2	505	6	22400	Novel05376,Novel09899
GO:0051119	sugar transmembrane transporter activity	molecular_function	0.058472	2	505	6	22400	Novel05376,Novel09899
GO:0031175	neuron projection development	biological_process	0.058741	4	505	45	22400	Novel10038,Novel04328,Novel12913,Novel06351
GO:0048666	neuron development	biological_process	0.058741	4	505	45	22400	Novel12913,Novel04328,Novel10038,Novel06351
GO:0007610	behavior	biological_process	0.059519	7	505	70	22400	Novel11469,Novel03065,Novel10980,Novel08461,Novel08150,Novel04994,Novel05643
GO:0004713	protein tyrosine kinase activity	molecular_function	0.059872	3	505	30	22400	ENSOARG00000007419,ENSOARG00000010005,ENSOARG00000016598
GO:0022008	neurogenesis	biological_process	0.060739	4	505	48	22400	Novel12913,Novel10038,Novel04328,Novel06351
GO:0030182	neuron differentiation	biological_process	0.060739	4	505	48	22400	Novel04328,Novel10038,Novel12913,Novel06351
GO:0048699	generation of neurons	biological_process	0.060739	4	505	48	22400	Novel06351,Novel04328,Novel10038,Novel12913
GO:0006913	nucleocytoplasmic transport	biological_process	0.060913	7	505	171	22400	ENSOARG00000001560,Novel13361,ENSOARG00000006414,Novel00053,ENSOARG00000016773,ENSOARG00000016786,Novel07415
GO:0051169	nuclear transport	biological_process	0.060913	7	505	171	22400	ENSOARG00000006414,ENSOARG00000001560,Novel13361,Novel00053,ENSOARG00000016773,Novel07415,ENSOARG00000016786
GO:0005783	endoplasmic reticulum	cellular_component	0.061075	10	505	198	22400	Novel10511,ENSOARG00000015462,ENSOARG00000009983,Novel05375,Novel00194,ENSOARG00000020214,ENSOARG00000015645,ENSOARG00000000072,ENSOARG00000001783,ENSOARG00000001560
GO:0017048	Rho GTPase binding	molecular_function	0.06224	3	505	27	22400	Novel01587,ENSOARG00000006414,ENSOARG00000008819
GO:0070588	calcium ion transmembrane transport	biological_process	0.062547	4	505	26	22400	Novel08856,Novel13107,Novel00983,ENSOARG00000019909
GO:0080090	regulation of primary metabolic process	biological_process	0.062718	76	505	2306	22400	Novel00716,Novel13103,ENSOARG00000010124,ENSOARG00000013599,Novel04328,ENSOARG00000014393,Novel00982,ENSOARG00000014177,ENSOARG00000011059,Novel02355,ENSOARG00000013102,Novel02981,ENSOARG00000010854,ENSOARG00000010493,Novel14957,ENSOARG00000009999,Novel13055,ENSOARG00000020672,Novel00642,Novel12317,Novel12686,ENSOARG00000008038,Novel01064,ENSOARG00000001908,Novel09439,ENSOARG00000018890,ENSOARG00…
GO:0016071	mRNA metabolic process	biological_process	0.062907	14	505	292	22400	ENSOARG00000005562,Novel14023,Novel12686,Novel14755,ENSOARG00000010928,Novel07415,Novel00982,ENSOARG00000008370,Novel10615,Novel11520,Novel10745,ENSOARG00000017343,Novel09899,Novel05691
GO:0006383	transcription by RNA polymerase III	biological_process	0.064438	3	505	41	22400	Novel01585,Novel11825,ENSOARG00000010493
GO:0009452	7-methylguanosine RNA capping	biological_process	0.064497	3	505	30	22400	Novel02981,Novel07989,Novel11825
GO:0036260	RNA capping	biological_process	0.064497	3	505	30	22400	Novel11825,Novel02981,Novel07989
GO:0015103	inorganic anion transmembrane transporter activity	molecular_function	0.064581	3	505	37	22400	ENSOARG00000016539,Novel12951,ENSOARG00000014224
GO:0033043	regulation of organelle organization	biological_process	0.064933	7	505	137	22400	Novel13361,Novel10216,Novel14273,Novel07415,ENSOARG00000010854,ENSOARG00000010373,Novel01101
GO:0005342	organic acid transmembrane transporter activity	molecular_function	0.06566	4	505	31	22400	Novel05376,Novel09899,Novel01508,Novel10686
GO:0046943	carboxylic acid transmembrane transporter activity	molecular_function	0.06566	4	505	31	22400	Novel05376,Novel10686,Novel09899,Novel01508
GO:0090501	RNA phosphodiester bond hydrolysis	biological_process	0.065741	1	505	3	22400	ENSOARG00000005562
GO:0015114	phosphate ion transmembrane transporter activity	molecular_function	0.065746	1	505	2	22400	Novel12951
GO:0035435	phosphate ion transmembrane transport	biological_process	0.065746	1	505	2	22400	Novel12951
GO:0015698	inorganic anion transport	biological_process	0.065859	4	505	61	22400	ENSOARG00000014224,Novel12951,ENSOARG00000008871,ENSOARG00000016539
GO:0010942	positive regulation of cell death	biological_process	0.065914	5	505	66	22400	Novel02277,ENSOARG00000016204,Novel02526,Novel14273,Novel10216
GO:0043065	positive regulation of apoptotic process	biological_process	0.065914	5	505	66	22400	Novel14273,Novel10216,Novel02277,ENSOARG00000016204,Novel02526
GO:0043068	positive regulation of programmed cell death	biological_process	0.065914	5	505	66	22400	ENSOARG00000016204,Novel02277,Novel02526,Novel10216,Novel14273
GO:0006820	anion transport	biological_process	0.066949	10	505	194	22400	ENSOARG00000014224,Novel09153,ENSOARG00000008871,ENSOARG00000016539,ENSOARG00000013419,Novel01508,Novel09899,Novel10686,Novel12951,Novel05376
GO:0071855	neuropeptide receptor binding	molecular_function	0.067216	1	505	8	22400	Novel07291
GO:0006298	mismatch repair	biological_process	0.067794	3	505	28	22400	Novel02980,Novel01282,Novel07739
GO:0003018	vascular process in circulatory system	biological_process	0.068567	3	505	25	22400	Novel00341,Novel05063,Novel08415
GO:0035150	regulation of tube size	biological_process	0.068567	3	505	25	22400	Novel05063,Novel08415,Novel00341
GO:0035296	regulation of tube diameter	biological_process	0.068567	3	505	25	22400	Novel08415,Novel05063,Novel00341
GO:0097746	regulation of blood vessel diameter	biological_process	0.068567	3	505	25	22400	Novel08415,Novel05063,Novel00341
GO:0044599	AP-5 adaptor complex	cellular_component	0.068837	1	505	3	22400	ENSOARG00000003582
GO:0097193	intrinsic apoptotic signaling pathway	biological_process	0.069333	2	505	9	22400	Novel10216,Novel14273
GO:0043167	ion binding	molecular_function	0.069771	149	505	4937	22400	ENSOARG00000003753,ENSOARG00000010507,ENSOARG00000016528,Novel01585,ENSOARG00000009917,ENSOARG00000003354,ENSOARG00000010343,Novel05693,Novel11654,Novel10038,Novel12659,Novel02175,ENSOARG00000015819,Novel11200,ENSOARG00000013729,ENSOARG00000003329,ENSOARG00000017195,ENSOARG00000014710,Novel05455,Novel02883,ENSOARG00000017664,ENSOARG00000005037,Novel01421,ENSOARG00000008370,ENSOARG00000015380,Nove…
GO:0006793	phosphorus metabolic process	biological_process	0.069815	44	505	1357	22400	ENSOARG00000017195,Novel02981,ENSOARG00000016724,ENSOARG00000008183,Novel10511,ENSOARG00000016598,ENSOARG00000014710,Novel11200,ENSOARG00000013729,ENSOARG00000017343,ENSOARG00000007234,ENSOARG00000008819,ENSOARG00000008478,ENSOARG00000008014,ENSOARG00000006358,Novel05375,ENSOARG00000001202,ENSOARG00000007419,Novel11520,ENSOARG00000008871,ENSOARG00000015628,ENSOARG00000009983,ENSOARG00000018717,EN…
GO:0015459	potassium channel regulator activity	molecular_function	0.069857	3	505	21	22400	Novel08856,ENSOARG00000012528,Novel13667
GO:0019870	potassium channel inhibitor activity	molecular_function	0.069857	3	505	21	22400	ENSOARG00000012528,Novel13667,Novel08856
GO:0016773	phosphotransferase activity, alcohol group as acceptor	molecular_function	0.070185	31	505	901	22400	ENSOARG00000010005,ENSOARG00000008819,Novel05693,ENSOARG00000007234,ENSOARG00000013279,ENSOARG00000003419,ENSOARG00000006414,ENSOARG00000005177,ENSOARG00000010124,ENSOARG00000008014,ENSOARG00000006358,Novel05497,ENSOARG00000020214,ENSOARG00000007419,Novel07415,ENSOARG00000014364,ENSOARG00000001202,Novel00558,Novel02982,ENSOARG00000017195,ENSOARG00000014710,ENSOARG00000010928,ENSOARG00000016598,EN…
GO:0009888	tissue development	biological_process	0.071417	7	505	127	22400	ENSOARG00000010890,Novel05497,ENSOARG00000011408,Novel05693,ENSOARG00000000606,ENSOARG00000016539,Novel03303
GO:0051252	regulation of RNA metabolic process	biological_process	0.072275	71	505	2151	22400	ENSOARG00000010854,Novel02981,ENSOARG00000013102,ENSOARG00000011059,Novel02355,ENSOARG00000014177,Novel00982,ENSOARG00000014393,Novel04328,ENSOARG00000013599,ENSOARG00000010124,Novel13103,Novel00716,ENSOARG00000005637,ENSOARG00000020442,Novel03674,ENSOARG00000004928,ENSOARG00000010373,Novel09439,ENSOARG00000001908,Novel01064,ENSOARG00000008038,Novel12317,Novel00642,ENSOARG00000020672,ENSOARG00000…
GO:0015291	secondary active transmembrane transporter activity	molecular_function	0.072485	4	505	61	22400	Novel09899,Novel10686,Novel12392,Novel05376
GO:0097020	COPII adaptor activity	molecular_function	0.073022	1	505	4	22400	Novel09126
GO:0140312	cargo adaptor activity	molecular_function	0.073022	1	505	4	22400	Novel09126
GO:0015288	porin activity	molecular_function	0.073256	1	505	3	22400	Novel14602
GO:0022829	wide pore channel activity	molecular_function	0.073256	1	505	3	22400	Novel14602
GO:0019954	asexual reproduction	biological_process	0.073452	4	505	100	22400	ENSOARG00000010854,ENSOARG00000009999,Novel06992,ENSOARG00000009983
GO:1903825	organic acid transmembrane transport	biological_process	0.074534	4	505	34	22400	Novel05376,Novel10686,Novel09899,Novel01508
GO:1905039	carboxylic acid transmembrane transport	biological_process	0.074534	4	505	34	22400	Novel01508,Novel09899,Novel10686,Novel05376
GO:0006397	mRNA processing	biological_process	0.07469	11	505	220	22400	ENSOARG00000005562,Novel14023,Novel14755,Novel12686,Novel10615,ENSOARG00000008370,Novel00982,Novel07415,Novel05691,ENSOARG00000017343,Novel09899
GO:0008092	cytoskeletal protein binding	molecular_function	0.07471	24	505	582	22400	Novel05693,Novel04328,Novel10068,ENSOARG00000013279,ENSOARG00000006414,Novel06635,ENSOARG00000011676,ENSOARG00000011408,Novel05497,Novel07073,Novel06190,Novel02566,Novel01587,ENSOARG00000006114,ENSOARG00000015468,Novel03299,ENSOARG00000008183,ENSOARG00000017278,ENSOARG00000013059,ENSOARG00000001395,Novel11853,Novel04979,ENSOARG00000012454,Novel05691
GO:0019219	regulation of nucleobase-containing compound metabolic process	biological_process	0.07496	71	505	2163	22400	Novel07415,ENSOARG00000020422,Novel09899,Novel04949,Novel09627,ENSOARG00000007984,Novel06218,Novel06765,ENSOARG00000013317,Novel08856,Novel13361,Novel06081,Novel00801,Novel01925,ENSOARG00000008871,Novel03024,ENSOARG00000009983,ENSOARG00000010657,ENSOARG00000012528,ENSOARG00000003753,Novel12661,Novel07987,ENSOARG00000001783,ENSOARG00000017214,ENSOARG00000007840,Novel11520,ENSOARG00000014532,ENSOAR…
GO:0019855	calcium channel inhibitor activity	molecular_function	0.075522	4	505	36	22400	Novel01889,Novel00450,Novel02893,Novel01283
GO:0003334	keratinocyte development	biological_process	0.075839	2	505	6	22400	Novel05497,Novel05693
GO:0030597	RNA glycosylase activity	molecular_function	0.077232	1	505	2	22400	Novel00982
GO:0030598	rRNA N-glycosylase activity	molecular_function	0.077232	1	505	2	22400	Novel00982
GO:0008360	regulation of cell shape	biological_process	0.078384	1	505	5	22400	ENSOARG00000006946
GO:0004455	ketol-acid reductoisomerase activity	molecular_function	0.080098	1	505	1	22400	ENSOARG00000014722
GO:0016255	attachment of GPI anchor to protein	biological_process	0.080257	2	505	10	22400	Novel05375,Novel10511
GO:0008818	cobalamin 5-phosphate synthase activity	molecular_function	0.080358	1	505	1	22400	Novel00052
GO:0051073	adenosylcobinamide-GDP ribazoletransferase activity	molecular_function	0.080358	1	505	1	22400	Novel00052
GO:0016646	oxidoreductase activity, acting on the CH-NH group of donors, NAD or NADP as acceptor	molecular_function	0.080501	2	505	26	22400	ENSOARG00000012528,Novel13112
GO:0000910	cytokinesis	biological_process	0.081474	5	505	116	22400	ENSOARG00000009983,ENSOARG00000011408,Novel09872,ENSOARG00000010854,ENSOARG00000009999
GO:0015294	solute:cation symporter activity	molecular_function	0.081596	2	505	13	22400	Novel09899,Novel05376
GO:0009894	regulation of catabolic process	biological_process	0.083274	3	505	32	22400	Novel01518,Novel00829,Novel11520
GO:0005085	guanyl-nucleotide exchange factor activity	molecular_function	0.083508	8	505	133	22400	ENSOARG00000013279,Novel08415,ENSOARG00000006086,ENSOARG00000010543,ENSOARG00000019687,Novel05407,ENSOARG00000020214,ENSOARG00000017925
GO:2000112	regulation of cellular macromolecule biosynthetic process	biological_process	0.084308	72	505	2198	22400	Novel09439,ENSOARG00000004928,ENSOARG00000010373,ENSOARG00000005637,ENSOARG00000020442,Novel03674,Novel14957,ENSOARG00000010493,ENSOARG00000009999,Novel13055,Novel12317,Novel12686,ENSOARG00000020672,Novel00642,ENSOARG00000001908,ENSOARG00000008038,Novel01064,Novel00982,ENSOARG00000014177,ENSOARG00000014393,ENSOARG00000013102,ENSOARG00000011059,Novel02355,ENSOARG00000010854,Novel02981,Novel00716,N…
GO:0004592	pantoate-beta-alanine ligase activity	molecular_function	0.084564	1	505	1	22400	Novel05628
GO:0048518	positive regulation of biological process	biological_process	0.084783	18	505	378	22400	Novel11520,Novel10831,Novel02277,Novel14273,Novel08227,ENSOARG00000020808,ENSOARG00000016204,Novel02526,Novel04328,Novel10038,Novel10216,Novel07291,Novel08856,Novel11586,Novel06765,ENSOARG00000010373,ENSOARG00000018717,Novel03024
GO:0003847	1-alkyl-2-acetylglycerophosphocholine esterase activity	molecular_function	0.085249	1	505	8	22400	ENSOARG00000006246
GO:0048468	cell development	biological_process	0.085828	7	505	123	22400	Novel12913,Novel10038,Novel05693,Novel04328,Novel05497,ENSOARG00000011408,Novel06351
GO:0019700	organic phosphonate catabolic process	biological_process	0.086011	1	505	3	22400	Novel05452
GO:0017148	negative regulation of translation	biological_process	0.086657	2	505	14	22400	Novel00982,Novel12686
GO:0034249	negative regulation of cellular amide metabolic process	biological_process	0.086657	2	505	14	22400	Novel00982,Novel12686
GO:0010556	regulation of macromolecule biosynthetic process	biological_process	0.087113	72	505	2201	22400	ENSOARG00000001908,Novel01064,ENSOARG00000008038,Novel12686,Novel12317,Novel00642,ENSOARG00000020672,ENSOARG00000009999,Novel13055,Novel14957,ENSOARG00000010493,ENSOARG00000020442,ENSOARG00000005637,Novel03674,ENSOARG00000004928,ENSOARG00000010373,Novel09439,Novel04328,ENSOARG00000013599,ENSOARG00000010124,Novel13103,Novel00716,ENSOARG00000010854,Novel02981,ENSOARG00000011059,ENSOARG00000013102,N…
GO:0031326	regulation of cellular biosynthetic process	biological_process	0.087113	72	505	2201	22400	Novel02981,ENSOARG00000010854,Novel02355,ENSOARG00000011059,ENSOARG00000013102,ENSOARG00000014393,Novel00982,ENSOARG00000014177,Novel04328,ENSOARG00000010124,ENSOARG00000013599,Novel13103,Novel00716,Novel03674,ENSOARG00000005637,ENSOARG00000020442,ENSOARG00000010373,ENSOARG00000004928,Novel09439,Novel01064,ENSOARG00000008038,ENSOARG00000001908,Novel00642,ENSOARG00000020672,Novel12686,Novel12317,N…
GO:0006355	regulation of transcription, DNA-templated	biological_process	0.087224	70	505	2146	22400	ENSOARG00000014393,Novel00982,ENSOARG00000014177,Novel02355,ENSOARG00000011059,ENSOARG00000013102,Novel02981,ENSOARG00000010854,Novel00716,Novel13103,ENSOARG00000010124,ENSOARG00000013599,Novel04328,Novel09439,ENSOARG00000004928,ENSOARG00000010373,Novel03674,ENSOARG00000005637,ENSOARG00000020442,ENSOARG00000010493,Novel14957,Novel13055,ENSOARG00000009999,ENSOARG00000020672,Novel00642,Novel12317,E…
GO:1903506	regulation of nucleic acid-templated transcription	biological_process	0.087224	70	505	2146	22400	ENSOARG00000014393,ENSOARG00000014177,Novel00982,Novel02355,ENSOARG00000011059,ENSOARG00000013102,Novel02981,ENSOARG00000010854,Novel00716,Novel13103,ENSOARG00000010124,ENSOARG00000013599,Novel04328,Novel09439,ENSOARG00000010373,ENSOARG00000004928,Novel03674,ENSOARG00000020442,ENSOARG00000005637,ENSOARG00000010493,Novel14957,Novel13055,ENSOARG00000009999,ENSOARG00000020672,Novel00642,Novel12317,E…
GO:0009889	regulation of biosynthetic process	biological_process	0.087765	72	505	2204	22400	Novel07996,Novel13393,Novel13230,Novel06991,ENSOARG00000013729,ENSOARG00000000072,Novel10982,Novel02883,Novel01421,ENSOARG00000008539,Novel01518,ENSOARG00000017214,ENSOARG00000007840,ENSOARG00000001783,ENSOARG00000012528,ENSOARG00000003753,Novel12661,Novel07987,Novel11646,Novel06635,ENSOARG00000019779,ENSOARG00000008819,Novel10038,ENSOARG00000014532,Novel08856,Novel13361,ENSOARG00000013317,Novel0…
GO:0019915	lipid storage	biological_process	0.087791	3	505	26	22400	Novel10831,Novel05879,ENSOARG00000007393
GO:0042176	regulation of protein catabolic process	biological_process	0.088112	2	505	6	22400	Novel00829,Novel01518
GO:0010167	response to nitrate	biological_process	0.088374	1	505	2	22400	ENSOARG00000008871
GO:0015706	nitrate transport	biological_process	0.088374	1	505	2	22400	ENSOARG00000008871
GO:0032400	melanosome localization	biological_process	0.089009	1	505	2	22400	ENSOARG00000019909
GO:0032401	establishment of melanosome localization	biological_process	0.089009	1	505	2	22400	ENSOARG00000019909
GO:0032402	melanosome transport	biological_process	0.089009	1	505	2	22400	ENSOARG00000019909
GO:0033059	cellular pigmentation	biological_process	0.089009	1	505	2	22400	ENSOARG00000019909
GO:0043473	pigmentation	biological_process	0.089009	1	505	2	22400	ENSOARG00000019909
GO:0051875	pigment granule localization	biological_process	0.089009	1	505	2	22400	ENSOARG00000019909
GO:0051904	pigment granule transport	biological_process	0.089009	1	505	2	22400	ENSOARG00000019909
GO:0051905	establishment of pigment granule localization	biological_process	0.089009	1	505	2	22400	ENSOARG00000019909
GO:0000902	cell morphogenesis	biological_process	0.089675	4	505	66	22400	Novel12913,Novel10038,ENSOARG00000006946,Novel06351
GO:0008716	D-alanine-D-alanine ligase activity	molecular_function	0.089785	2	505	12	22400	ENSOARG00000019222,ENSOARG00000000829
GO:2001141	regulation of RNA biosynthetic process	biological_process	0.090137	70	505	2149	22400	ENSOARG00000010124,ENSOARG00000013599,Novel04328,Novel00716,Novel13103,Novel02355,ENSOARG00000011059,ENSOARG00000013102,Novel02981,ENSOARG00000010854,ENSOARG00000014393,Novel00982,ENSOARG00000014177,ENSOARG00000020672,Novel00642,Novel12317,ENSOARG00000008038,Novel01064,ENSOARG00000001908,ENSOARG00000010493,Novel14957,Novel13055,ENSOARG00000009999,Novel03674,ENSOARG00000005637,ENSOARG00000020442,N…
GO:0031082	BLOC complex	cellular_component	0.090696	2	505	29	22400	Novel07415,ENSOARG00000009983
GO:0031083	BLOC-1 complex	cellular_component	0.090696	2	505	29	22400	Novel07415,ENSOARG00000009983
GO:0080134	regulation of response to stress	biological_process	0.090766	3	505	35	22400	Novel02077,Novel05639,ENSOARG00000015380
GO:0006796	phosphate-containing compound metabolic process	biological_process	0.090789	43	505	1352	22400	Novel05375,ENSOARG00000006358,ENSOARG00000008014,ENSOARG00000008478,ENSOARG00000007234,ENSOARG00000008819,Novel11520,ENSOARG00000007419,ENSOARG00000001202,ENSOARG00000014710,ENSOARG00000016598,Novel10511,ENSOARG00000008183,ENSOARG00000016724,Novel02981,ENSOARG00000017195,ENSOARG00000017343,Novel11200,ENSOARG00000013729,ENSOARG00000003419,ENSOARG00000005177,ENSOARG00000018423,ENSOARG00000011408,No…
GO:0000075	cell cycle checkpoint	biological_process	0.090927	3	505	59	22400	ENSOARG00000010854,Novel02980,Novel07934
GO:0043093	FtsZ-dependent cytokinesis	biological_process	0.091188	3	505	85	22400	ENSOARG00000009983,ENSOARG00000009999,ENSOARG00000010854
GO:0032266	phosphatidylinositol-3-phosphate binding	molecular_function	0.092775	1	505	6	22400	ENSOARG00000005040
GO:0000737	DNA catabolic process, endonucleolytic	biological_process	0.093951	1	505	3	22400	Novel05777
GO:0006309	apoptotic DNA fragmentation	biological_process	0.093951	1	505	3	22400	Novel05777
GO:0006921	cellular component disassembly involved in execution phase of apoptosis	biological_process	0.093951	1	505	3	22400	Novel05777
GO:0030262	apoptotic nuclear changes	biological_process	0.093951	1	505	3	22400	Novel05777
GO:0097194	execution phase of apoptosis	biological_process	0.093951	1	505	3	22400	Novel05777
GO:0070507	regulation of microtubule cytoskeleton organization	biological_process	0.094447	3	505	30	22400	Novel01101,Novel07415,Novel13361
GO:0051656	establishment of organelle localization	biological_process	0.094604	2	505	22	22400	ENSOARG00000019909,ENSOARG00000011059
GO:0006351	transcription, DNA-templated	biological_process	0.096282	80	505	2534	22400	Novel04328,ENSOARG00000010124,ENSOARG00000013599,Novel13103,Novel00716,Novel02981,ENSOARG00000010854,ENSOARG00000013102,ENSOARG00000011059,Novel02355,ENSOARG00000014393,ENSOARG00000014177,Novel00982,ENSOARG00000013279,ENSOARG00000005562,Novel01064,ENSOARG00000008038,ENSOARG00000001908,Novel00642,ENSOARG00000020672,Novel12317,ENSOARG00000009999,Novel13055,ENSOARG00000010493,Novel14957,Novel03674,E…
GO:0097659	nucleic acid-templated transcription	biological_process	0.096282	80	505	2534	22400	ENSOARG00000007984,Novel09899,Novel04949,Novel09627,Novel07415,ENSOARG00000020422,Novel06218,Novel10738,Novel13361,Novel08856,Novel04979,ENSOARG00000013317,Novel06765,Novel11171,ENSOARG00000010657,ENSOARG00000009983,ENSOARG00000008871,Novel03024,Novel01925,Novel06081,Novel00801,ENSOARG00000007840,ENSOARG00000001783,ENSOARG00000017214,ENSOARG00000016528,ENSOARG00000012528,ENSOARG00000003753,Novel0…
GO:0071949	FAD binding	molecular_function	0.096434	3	505	34	22400	Novel01870,ENSOARG00000008478,ENSOARG00000010373
GO:0004308	exo-alpha-sialidase activity	molecular_function	0.096875	1	505	4	22400	Novel07415
GO:0016997	alpha-sialidase activity	molecular_function	0.096875	1	505	4	22400	Novel07415
GO:0065008	regulation of biological quality	biological_process	0.096889	24	505	659	22400	Novel13361,Novel04994,Novel08856,Novel00341,Novel02077,Novel08461,Novel08415,Novel05643,Novel10831,ENSOARG00000006946,Novel11520,Novel04949,Novel08150,ENSOARG00000007393,ENSOARG00000009999,Novel07415,Novel12661,Novel05063,Novel09052,Novel05879,Novel07638,Novel02980,Novel03065,Novel01101
GO:0031323	regulation of cellular metabolic process	biological_process	0.096966	75	505	2339	22400	ENSOARG00000007984,Novel09627,Novel09899,Novel04949,ENSOARG00000020422,Novel07415,ENSOARG00000020808,Novel06218,Novel13361,Novel08856,ENSOARG00000013317,Novel06765,ENSOARG00000009983,ENSOARG00000010657,ENSOARG00000008871,Novel01925,Novel03024,Novel00801,Novel06081,Novel11520,ENSOARG00000001783,ENSOARG00000017214,ENSOARG00000007840,Novel07987,Novel12661,ENSOARG00000012528,ENSOARG00000003753,Novel0…
GO:0032886	regulation of microtubule-based process	biological_process	0.097231	3	505	33	22400	Novel13361,Novel01101,Novel07415
GO:0009895	negative regulation of catabolic process	biological_process	0.097635	1	505	2	22400	Novel11520
GO:0031330	negative regulation of cellular catabolic process	biological_process	0.097635	1	505	2	22400	Novel11520
GO:0043487	regulation of RNA stability	biological_process	0.097635	1	505	2	22400	Novel11520
GO:0043488	regulation of mRNA stability	biological_process	0.097635	1	505	2	22400	Novel11520
GO:0043489	RNA stabilization	biological_process	0.097635	1	505	2	22400	Novel11520
GO:0048255	mRNA stabilization	biological_process	0.097635	1	505	2	22400	Novel11520
GO:0061013	regulation of mRNA catabolic process	biological_process	0.097635	1	505	2	22400	Novel11520
GO:1902369	negative regulation of RNA catabolic process	biological_process	0.097635	1	505	2	22400	Novel11520
GO:1902373	negative regulation of mRNA catabolic process	biological_process	0.097635	1	505	2	22400	Novel11520
GO:1903311	regulation of mRNA metabolic process	biological_process	0.097635	1	505	2	22400	Novel11520
GO:1903312	negative regulation of mRNA metabolic process	biological_process	0.097635	1	505	2	22400	Novel11520
GO:0000287	magnesium ion binding	molecular_function	0.098343	5	505	81	22400	ENSOARG00000008014,Novel05691,Novel07738,ENSOARG00000002081,ENSOARG00000016093
GO:0016070	RNA metabolic process	biological_process	0.098884	101	505	3252	22400	ENSOARG00000010928,ENSOARG00000009983,Novel11171,ENSOARG00000010657,ENSOARG00000008871,Novel03024,Novel01925,ENSOARG00000003434,Novel00801,Novel14023,Novel06081,Novel04979,Novel13361,Novel08856,ENSOARG00000013317,Novel06765,Novel10615,Novel06218,Novel10738,ENSOARG00000007984,Novel09627,Novel09899,Novel04949,ENSOARG00000020422,Novel07415,Novel07989,ENSOARG00000008370,Novel10982,Novel01421,ENSOARG0…
GO:0043412	macromolecule modification	biological_process	0.09896	53	505	1629	22400	Novel11825,ENSOARG00000013729,Novel11200,ENSOARG00000017343,ENSOARG00000016093,ENSOARG00000017741,Novel10631,Novel02679,ENSOARG00000017195,Novel02981,Novel10511,ENSOARG00000016598,ENSOARG00000014710,ENSOARG00000008183,Novel10589,Novel08227,ENSOARG00000007419,ENSOARG00000015818,ENSOARG00000012528,ENSOARG00000001202,Novel13103,ENSOARG00000008819,ENSOARG00000007234,Novel06635,Novel11646,ENSOARG00000…
GO:0006031	chitin biosynthetic process	biological_process	0.099355	1	505	1	22400	Novel04325
GO:0046349	amino sugar biosynthetic process	biological_process	0.099355	1	505	1	22400	Novel04325
GO:1901073	glucosamine-containing compound biosynthetic process	biological_process	0.099355	1	505	1	22400	Novel04325
GO:0010468	regulation of gene expression	biological_process	0.099672	76	505	2302	22400	Novel10982,Novel02883,Novel01421,Novel01518,ENSOARG00000008539,Novel07996,Novel13230,Novel13393,ENSOARG00000013729,Novel06991,ENSOARG00000000072,Novel11646,Novel06635,ENSOARG00000019779,Novel10038,ENSOARG00000008819,ENSOARG00000014532,ENSOARG00000017214,ENSOARG00000001783,ENSOARG00000007840,Novel11520,ENSOARG00000012528,ENSOARG00000003753,Novel12661,Novel07987,ENSOARG00000010928,ENSOARG0000000998…
GO:0071806	protein transmembrane transport	biological_process	0.099709	4	505	47	22400	Novel02526,Novel02277,Novel07739,Novel06773
GO:0009405	pathogenesis	biological_process	0.099802	29	505	542	22400	ENSOARG00000017962,ENSOARG00000002293,Novel01283,Novel13667,Novel05497,ENSOARG00000016204,Novel02893,Novel06905,ENSOARG00000012528,Novel07415,Novel00558,Novel05643,ENSOARG00000017195,Novel00450,Novel05828,Novel05409,Novel01889,Novel00451,Novel03907,Novel00982,Novel12186,ENSOARG00000010123,Novel12898,Novel09056,Novel06491,ENSOARG00000009485,Novel08856,Novel13620,Novel12183
GO:0000077	DNA damage checkpoint	biological_process	0.10013	2	505	17	22400	Novel02980,Novel07934
GO:0031570	DNA integrity checkpoint	biological_process	0.10013	2	505	17	22400	Novel07934,Novel02980
GO:0060255	regulation of macromolecule metabolic process	biological_process	0.10071	79	505	2423	22400	Novel13103,Novel00716,Novel04328,ENSOARG00000010124,ENSOARG00000013599,ENSOARG00000014393,Novel00982,ENSOARG00000014177,Novel10745,Novel02981,ENSOARG00000010854,Novel02355,ENSOARG00000011059,ENSOARG00000013102,ENSOARG00000009999,Novel13055,ENSOARG00000010493,Novel10831,Novel14957,ENSOARG00000008038,Novel01064,ENSOARG00000001908,ENSOARG00000020672,Novel00642,Novel12317,Novel12686,ENSOARG0000000492…
GO:0031406	carboxylic acid binding	molecular_function	0.10087	3	505	38	22400	Novel02631,ENSOARG00000019222,ENSOARG00000009019
GO:0043177	organic acid binding	molecular_function	0.10087	3	505	38	22400	Novel02631,ENSOARG00000019222,ENSOARG00000009019
GO:0004721	phosphoprotein phosphatase activity	molecular_function	0.10113	7	505	147	22400	ENSOARG00000008871,ENSOARG00000000454,Novel00558,Novel05691,ENSOARG00000015628,ENSOARG00000018423,ENSOARG00000018717
GO:0032774	RNA biosynthetic process	biological_process	0.10139	80	505	2547	22400	Novel10038,ENSOARG00000008819,ENSOARG00000014532,Novel06635,Novel11646,ENSOARG00000019779,Novel09867,Novel07987,Novel12661,Novel01585,ENSOARG00000012528,ENSOARG00000016528,ENSOARG00000003753,ENSOARG00000001783,ENSOARG00000017214,ENSOARG00000007840,Novel01518,ENSOARG00000008539,ENSOARG00000016724,Novel10982,Novel01421,ENSOARG00000000072,Novel11825,Novel07996,Novel06991,ENSOARG00000013729,Novel1323…
GO:0017016	Ras GTPase binding	molecular_function	0.1015	4	505	58	22400	ENSOARG00000008819,Novel01587,ENSOARG00000006414,Novel01955
GO:0031267	small GTPase binding	molecular_function	0.1015	4	505	58	22400	ENSOARG00000008819,Novel01955,ENSOARG00000006414,Novel01587
GO:0005246	calcium channel regulator activity	molecular_function	0.10207	5	505	53	22400	Novel01889,Novel09872,Novel01283,Novel02893,Novel00450
GO:0006464	cellular protein modification process	biological_process	0.10287	46	505	1396	22400	ENSOARG00000008871,ENSOARG00000016549,ENSOARG00000015462,ENSOARG00000018717,Novel00194,ENSOARG00000007525,ENSOARG00000015628,ENSOARG00000015710,ENSOARG00000003525,ENSOARG00000010373,ENSOARG00000018890,ENSOARG00000009485,ENSOARG00000002081,Novel05628,ENSOARG00000010005,ENSOARG00000013279,ENSOARG00000003419,ENSOARG00000005177,ENSOARG00000020214,ENSOARG00000014364,ENSOARG00000020808,ENSOARG000000004…
GO:0036211	protein modification process	biological_process	0.10287	46	505	1396	22400	ENSOARG00000007419,Novel08227,Novel13103,ENSOARG00000001202,Novel11646,Novel06635,Novel05375,ENSOARG00000006358,ENSOARG00000007234,ENSOARG00000008819,ENSOARG00000017343,ENSOARG00000013729,Novel11200,ENSOARG00000014710,ENSOARG00000016598,Novel10511,ENSOARG00000008183,Novel10589,Novel10631,ENSOARG00000017741,ENSOARG00000017195,Novel14957,Novel04525,Novel05964,ENSOARG00000020214,ENSOARG00000014364,E…
GO:0006857	oligopeptide transport	biological_process	0.10362	1	505	1	22400	Novel10686
GO:0015558	secondary active p-aminobenzoyl-glutamate transmembrane transporter activity	molecular_function	0.10362	1	505	1	22400	Novel10686
GO:0015814	p-aminobenzoyl-glutamate transport	biological_process	0.10362	1	505	1	22400	Novel10686
GO:0035442	dipeptide transmembrane transport	biological_process	0.10362	1	505	1	22400	Novel10686
GO:0035672	oligopeptide transmembrane transport	biological_process	0.10362	1	505	1	22400	Novel10686
GO:0035673	oligopeptide transmembrane transporter activity	molecular_function	0.10362	1	505	1	22400	Novel10686
GO:0042938	dipeptide transport	biological_process	0.10362	1	505	1	22400	Novel10686
GO:0071916	dipeptide transmembrane transporter activity	molecular_function	0.10362	1	505	1	22400	Novel10686
GO:0072337	modified amino acid transport	biological_process	0.10362	1	505	1	22400	Novel10686
GO:0072349	modified amino acid transmembrane transporter activity	molecular_function	0.10362	1	505	1	22400	Novel10686
GO:1902604	p-aminobenzoyl-glutamate transmembrane transport	biological_process	0.10362	1	505	1	22400	Novel10686
GO:0019083	viral transcription	biological_process	0.10481	4	505	38	22400	Novel08856,Novel11586,Novel05998,Novel11654
GO:0045924	regulation of female receptivity	biological_process	0.10489	5	505	46	22400	Novel08150,Novel08461,Novel05643,Novel04994,Novel03065
GO:0046008	regulation of female receptivity, post-mating	biological_process	0.10489	5	505	46	22400	Novel08461,Novel08150,Novel05643,Novel04994,Novel03065
GO:0060180	female mating behavior	biological_process	0.10489	5	505	46	22400	Novel03065,Novel08150,Novel08461,Novel04994,Novel05643
GO:0005245	voltage-gated calcium channel activity	molecular_function	0.10508	1	505	7	22400	Novel13107
GO:0140104	molecular carrier activity	molecular_function	0.10596	2	505	20	22400	Novel01101,Novel13361
GO:0065007	biological regulation	biological_process	0.10662	153	505	5720	22400	ENSOARG00000020834,ENSOARG00000008871,Novel03024,Novel00801,ENSOARG00000010928,Novel06765,Novel10615,Novel13361,ENSOARG00000013317,ENSOARG00000006414,ENSOARG00000020422,ENSOARG00000015380,ENSOARG00000007984,Novel04525,Novel04949,Novel09899,ENSOARG00000017195,Novel00450,Novel10982,Novel02883,Novel01421,ENSOARG00000001395,Novel10980,Novel11469,ENSOARG00000001560,Novel12660,Novel13230,ENSOARG0000001…
GO:0006396	RNA processing	biological_process	0.10682	24	505	593	22400	Novel11825,ENSOARG00000017343,Novel05691,Novel00982,Novel10615,ENSOARG00000005871,ENSOARG00000017664,Novel02679,Novel02981,Novel14023,ENSOARG00000003434,Novel09899,ENSOARG00000012528,Novel07415,ENSOARG00000015818,Novel08734,ENSOARG00000008370,Novel10496,Novel07989,Novel12686,Novel14755,Novel10038,ENSOARG00000005562,Novel03261
[truncated: 1,854 more rows]

## Sheet: Sheet3
GO enrichment analysis results of upregulated differentially expressed genes in the SMSCs2 vs CO_SMSCs2
[truncated: 919 more rows]

[truncated: 7 more sheets: Sheet4, Sheet5, Sheet6, Sheet7, Sheet8, Sheet9, Sheet10]
