# Supplementary material for: Transcriptomic Analysis of Muscle Satellite Cell Regulation on Intramuscular Preadipocyte Differentiation in Tan Sheep
Source: Int J Mol Sci. 2025 Apr 5;26(7):3414. doi: 10.3390/ijms26073414 (PMC11989785; doi:10.3390/ijms26073414)
Supplement: Supplementary file 1 [file ijms-26-03414-s001.zip › Supplementary Table/Table S3 Ligand-receptor pairs mediating autocrine or paracrine cellular crosstalk of IMAdCs and SMSCs.xlsx]

## Sheet: Sheet1
Autocrine ligand-receptor pair of IMAdCs identified using first strategy
ligand	ligand_FC	receptor	receptor_FC	CS
ARPC5	1.62559	LDLR	2.42301	3.93881
CXCL12	1.45652	ACKR3	2.18132	3.17714
CXCL12	1.45652	AVPR1A	3.07396	4.4773
CXCL12	1.45652	DPP4	1.49168	2.17267
GCG	2.73341	DPP4	1.49168	4.07737
CD99	1.36726	CD81	1.42079	1.94259
COL18A1	3.49066	ITGB5	2.00861	7.01139
ACTR2	1.35885	LDLR	2.42301	3.29251
FBN1	1.23667	ITGAV	1.35512	1.67583
TNC	1.38686	ITGAV	1.35512	1.87936
SERPINE1	1.42981	ITGAV	1.35512	1.93756
SERPINE1	1.42981	ITGB5	2.00861	2.87193

## Sheet: Sheet2
Autocrine ligand-receptor pair of IMAdCs identified using second strategy
ligand	ligand_FC	receptor	receptor_FC	CS
PLAT	4.50773	LRP1	4.3316	19.5257
L1CAM	19.6179	ERBB2	2.90231	56.9372
L1CAM	19.6179	EGFR	3.23912	63.5447
GRN	4.81288	TNFRSF1A	4.74333	22.8291
GRN	4.81288	EGFR	3.23912	15.5895
GRN	4.81288	TNFRSF1B	3.66192	17.6244
HSPG2	6.65067	FGFR1	6.43304	42.784
HSPG2	6.65067	LRP1	4.3316	28.808
GNAI2	4.34543	UNC5B	6.91822	30.0626
GNAI2	4.34543	EGFR	3.23912	14.0754
LPL	5.81871	LRP1	4.3316	25.2043
ICAM1	3.3755	EGFR	3.23912	10.9336
FN1	3.2362	ITGA9	2.78987	9.02859

## Sheet: Sheet3
Paracrine ligand-receptor pair of IMAdCs to SMSCs identified using first strategy
ligand	ligand_FC	receptor	receptor_FC	CS
MMP2	1.39194	FGFR1	4.53782	6.31639

## Sheet: Sheet4
Paracrine ligand-receptor pair of IMAdCs to SMSCs identified using second strategy
ligand	ligand_FC	receptor	receptor_FC	CS
FN1	3.2362	ITGA6	3.7151	12.0228
FN1	3.2362	SDC2	2.83294	9.16796

## Sheet: Sheet5
Paracrine ligand-receptor pair of SMSCs to IMAdCs identified using first strategy
ligand	ligand_FC	receptor	receptor_FC	CS
GNAI2	4.58747	IGF1R	1.39099	6.38112
JAG1	8.10662	NOTCH2	1.56836	12.7141

## Sheet: Sheet6
Paracrine ligand-receptor pair of SMSCs to IMAdCs identified using second strategy
ligand	ligand_FC	receptor	receptor_FC	CS
CALM2	2.42385	EGFR	3.23912	7.85113
CALM2	2.42385	INSR	2.9229	7.08467
EREG	8.35998	ERBB2	2.90231	24.2632
EREG	8.35998	EGFR	3.23912	27.079
WNT5A	3.67744	PTK7	4.16668	15.3227
WNT5A	3.67744	LDLR	3.6248	13.33
WNT5A	3.67744	ROR2	2.77753	10.2142
TFPI	12.9502	LRP1	4.3316	56.095
LIPC	5.4204	LRP1	4.3316	23.479
